# Supplementary material for: Association between triglyceride-cholesterol-body weight index and sarcopenia in the older adults from China: A cross-sectional study
Source: PLoS One. 2026 Feb 4;21(2):e0342265. doi: 10.1371/journal.pone.0342265 (PMC12922771; doi:10.1371/journal.pone.0342265)
Supplement: S1 Data — (XLSX) [file pone.0342265.s003.xlsx]

## Sheet: Sheet1
age	gender	marital_status	residence	education_level	drinking_status	smoking_status	fall_down	height	weight	BMI	night_sleep	dyslipidemia	hypertension	diabetes	heart_disease	uric_acid	HDL_C	LDL_C	CRP	BUN	TG	TC	rgrip	lgrip	wspeed1	wspeed2	wspeed	chr5sec	grip	low_strength	muscle_mass	low_mass	physical_performance	TCBI	sarcopenia	log_TCBI	TCBI_group
61	2	1	0	1	0	0	0	1.463	47.4	1	0	0	0	0	0	4.2	45.1737	86.4865	4.2	22.409	115.044	171.815	0	31.2	2.85	2.84	2.845	6.62	31.2	0	5.41977	0	1	936.922	0	6.8426	Q2
64	1	1	0	1	1	1	0	1.616	59.3	1	1	0	0	0	0	5.1	51.7375	127.799	1.1	17.3669	69.9115	197.683	34.2	37.5	1.91	1.78	1.845	8.87	37.5	0	7.49777	0	0	819.546	0	6.70875	Q2
64	1	1	0	1	1	1	1	1.536	47.6	1	1	0	0	0	0	4.5	54.0541	107.722	5	22.409	211.504	209.266	32.1	33.2	2.97	2.59	2.78	5.87	33.2	0	6.9792	1	1	2106.81	1	7.65293	Q4
70	2	1	0	1	0	0	0	1.5	43.2	1	0	0	0	0	0	4.4	55.5985	167.954	0.7	25.7703	147.788	263.32	0	23.4	3.18	2.94	3.06	8.41	23.4	0	4.82338	1	1	1681.15	1	7.42723	Q3
72	1	1	0	1	1	1	0	1.591	52	1	1	0	1	0	0	7.2	71.8147	86.1004	0.5	22.1288	114.159	179.537	47.9	48.2	2.91	2.84	2.875	6.41	48.2	0	6.95604	1	1	1065.78	1	6.97146	Q2
63	1	1	0	1	0	1	0	1.584	46.8	1	1	0	0	0	0	2.9	33.5907	76.0618	2.7	17.3669	60.177	121.622	35.8	41.8	2.6	3.18	2.89	6.85	41.8	0	6.72054	1	1	342.521	1	5.83633	Q1
61	2	1	0	1	0	0	0	1.484	55.5	2	0	0	0	0	0	3.1	56.7568	111.969	1.2	13.7255	69.9115	188.803	22.8	19.9	3.4	3.78	3.59	7.88	22.8	0	6.07936	0	1	732.573	0	6.59656	Q1
69	1	1	0	1	1	1	0	1.6	45.5	0	0	0	1	0	0	4.1	35.9073	88.417	131.1	8.68347	62.8319	143.629	12.2	11.1	5.09	4.66	4.875	13.31	12.2	1	6.46895	1	1	410.615	1	6.01766	Q1
66	1	1	0	1	1	1	0	1.695	55.7	1	0	0	0	0	0	5.4	49.4208	95.3668	0.3	24.6499	48.6726	158.301	38.7	38.5	2.75	2.82	2.785	9.87	38.7	0	6.84178	1	1	429.164	1	6.06184	Q1
61	2	1	0	1	1	0	0	1.546	60.4	2	1	0	1	0	0	3.7	47.1042	94.2085	0.6	18.7675	196.46	190.734	35.3	34.8	2.81	2.65	2.73	8.03	35.3	0	6.27476	0	1	2263.28	0	7.72457	Q4
71	1	1	0	1	0	1	0	1.669	55.1	1	1	0	0	1	0	3.4	43.2432	70.2703	1.7	14.5658	68.1416	133.205	37.9	37.8	3.56	3.34	3.45	9.53	37.9	0	6.84875	1	1	500.13	1	6.21487	Q1
61	1	1	0	1	1	1	0	1.633	53.1	1	1	0	0	0	0	4.4	54.0541	110.425	0.7	23.2493	48.6726	174.517	38.3	36.2	2.54	2.66	2.6	6.16	38.3	0	7.00359	1	1	451.042	1	6.11156	Q1
69	2	1	0	1	0	0	0	1.432	39.8	1	1	0	0	0	0	2.7	36.6795	63.7066	1.2	12.0448	137.168	131.274	16.1	19.2	2.34	2.43	2.385	6.97	19.2	0	4.63556	1	0	716.664	0	6.57461	Q1
74	1	1	0	1	1	1	0	1.547	47	1	1	0	0	0	0	2.9	46.332	77.2201	1.7	20.4482	75.2212	147.876	27.8	26.3	2.66	2.94	2.8	7.09	27.8	1	6.72649	1	1	522.802	1	6.2592	Q1
63	1	1	0	1	1	1	0	1.636	55.3	1	0	0	1	0	1	3.4	49.8069	105.019	2.6	14.5658	115.929	181.467	46.7	42.9	2.31	2.28	2.295	7.1	46.7	0	7.12091	0	0	1163.37	0	7.05907	Q3
63	2	0	1	1	0	0	1	1.454	45.4	1	1	0	0	0	1	6.6	46.7181	79.9228	0.7	11.4846	160.177	172.201	22.9	23.1	2.07	1.92	1.995	7.66	23.1	0	5.22393	1	0	1252.25	0	7.1327	Q3
79	2	0	1	1	0	0	1	1.527	60.8	2	1	0	1	0	0	5.2	62.1622	88.0309	4.5	23.8095	79.646	177.22	10.1	7.9	3.75	3.67	3.71	14	10.1	1	6.09217	0	1	858.184	0	6.75482	Q2
65	2	0	1	1	1	0	1	1.487	56.4	2	1	1	1	1	0	5.5	47.4903	131.66	5.4	15.126	257.522	233.591	28.8	29	2.64	2.71	2.675	9.28	29	0	6.08099	0	1	3392.73	0	8.12939	Q4
60	1	1	1	1	1	1	0	1.706	60.8	1	1	1	0	0	1	4.8	44.4015	108.108	1.4	16.8067	61.0619	167.568	48	38.8	2.76	2.97	2.865	6.81	48	0	7.20875	0	1	622.106	0	6.43311	Q1
62	1	1	1	1	1	1	1	1.601	60.8	1	1	0	1	0	0	5.6	37.4517	87.6448	0.9	10.084	142.478	154.44	31.8	35	4.31	4	4.155	10.94	35	0	7.71812	0	1	1337.86	0	7.19883	Q3
60	1	1	1	1	1	1	0	1.589	48.5	1	1	0	0	0	0	5.5	53.2819	76.4479	0.9	18.7675	140.708	156.757	40	43.8	2.96	2.89	2.925	8.07	43.8	0	6.8734	1	1	1069.76	1	6.97519	Q2
62	2	1	1	1	0	0	0	1.533	57	2	1	0	1	0	0	4.4	49.0347	133.977	2.5	11.7647	240.708	252.124	30.1	29.2	2.59	2.69	2.64	9.87	30.1	0	6.02747	0	1	3459.22	0	8.1488	Q4
69	1	1	0	1	1	1	0	1.599	51.8	1	1	0	0	0	0	5.1	49.8069	105.405	3.8	25.2101	57.5221	172.587	27.3	31.8	2.16	2.13	2.145	7	31.8	0	6.94841	1	0	514.248	0	6.24271	Q1
74	1	0	0	1	0	1	0	1.718	58.8	1	1	0	0	0	0	5.5	41.3127	65.251	0.8	16.2465	92.9204	122.78	37	32.9	2.97	2.94	2.955	11.81	37	0	6.84562	1	1	670.835	1	6.50852	Q1
64	2	1	0	1	0	0	1	1.542	43.7	0	0	0	0	0	1	4.7	48.2626	155.598	1	12.3249	162.832	247.104	27.3	24.5	3.16	3.18	3.17	9.41	27.3	0	4.88715	1	1	1758.33	1	7.47212	Q3
64	1	1	0	1	1	1	0	1.644	67.5	2	0	1	1	0	1	5.3	29.3436	87.2587	4.8	14.2857	500	217.375	43.3	36	2.81	2.65	2.73	5.25	43.3	0	7.94095	0	1	7336.39	0	8.9006	Q4
65	2	1	0	1	0	0	1	1.505	52.1	1	0	1	1	0	0	4.1	54.8263	118.147	4.8	17.6471	207.965	208.108	26.1	24.8	4.63	3.81	4.22	8.93	26.1	0	5.65504	0	1	2254.84	0	7.72084	Q4
62	2	0	0	1	0	0	1	1.489	51.6	1	0	0	0	0	0	4.4	60.2317	132.046	0.7	21.0084	84.9557	213.127	20.9	0	3.75	3.72	3.735	14.59	20.9	0	5.70654	0	1	934.29	0	6.83979	Q2
64	2	0	0	1	0	0	1	1.514	52.1	1	0	0	0	0	1	3.7	52.1236	95.3668	0.8	16.2465	217.699	201.544	29	28.9	3.12	2.81	2.965	9.91	29	0	5.64616	0	1	2285.94	0	7.73453	Q4
68	1	1	0	1	1	1	0	1.588	51.7	1	0	0	1	0	0	2.9	35.1351	67.5676	0.6	29.1316	44.2478	112.355	35	36.5	2.9	2.94	2.92	9.94	36.5	0	7.00535	1	1	257.025	1	5.54917	Q1
62	2	1	0	1	1	0	1	1.53	42.4	0	0	0	0	0	0	3.7	69.8842	132.819	0.6	12.0448	54.8673	215.058	20.1	0	2.9	3	2.95	13.44	20.1	0	4.8337	1	1	500.305	1	6.21522	Q1
68	1	1	0	1	1	1	0	1.642	50	1	1	0	0	0	0	5.9	57.1429	98.4556	2.6	21.5686	50.4425	175.29	31.2	36.1	2.86	2.97	2.915	9.37	36.1	0	6.64477	1	1	442.102	1	6.09154	Q1
65	2	0	0	1	0	0	0	1.534	43.9	1	1	0	0	0	0	4.9	58.6873	167.568	0.6	13.1653	145.133	266.023	20	15.5	3.5	3.94	3.72	10.56	20	0	4.90256	1	1	1694.92	1	7.43539	Q3
59	1	1	0	1	1	1	0	1.71	57.2	1	1	0	0	0	0	6.8	55.9846	137.452	2	15.6863	169.911	236.68	43.9	39.1	2.87	2.65	2.76	10.07	43.9	0	6.96474	1	1	2300.27	1	7.74078	Q4
51	2	1	0	1	0	0	0	1.607	70.5	2	0	0	0	0	0	3.8	45.1737	96.5251	1.2	15.4062	123.009	184.17	33	27.3	3	2.94	2.97	9.88	33	0	6.95828	0	1	1597.14	0	7.37597	Q3
67	2	0	0	1	0	0	0	1.493	62.3	2	1	0	1	1	1	3.4	25.0965	94.5946	8.2	12.3249	500	222.008	0	21.5	3.72	3.38	3.55	13.78	21.5	0	6.53866	0	1	6915.54	0	8.84153	Q4
72	1	0	0	1	1	1	1	1.534	51.2	1	0	0	0	0	0	6.4	51.7375	146.332	2.6	14.8459	91.1504	217.375	30.8	19.5	3.15	2.88	3.015	8.43	30.8	0	7.15779	0	1	1014.47	0	6.92212	Q2
70	1	1	0	1	1	1	1	1.658	60.7	1	1	0	1	0	0	8.4	81.4672	128.571	1.7	14.2857	129.204	233.205	0	35	2.63	2.28	2.455	9.4	35	0	7.30373	0	0	1828.94	0	7.51149	Q3
68	2	1	0	1	1	1	1	1.504	53.6	1	0	0	1	0	0	5.3	52.1236	146.332	1	17.3669	142.478	228.185	17	0	2.53	3.38	2.955	12.25	17	1	5.73674	0	1	1742.61	0	7.46314	Q3
66	1	1	0	1	1	1	0	1.736	64.8	1	1	0	0	0	0	6.9	45.1737	87.2587	2.7	12.605	322.124	194.595	33	28	3.56	3.68	3.62	11.87	33	0	7.25076	0	1	4061.9	0	8.3094	Q4
60	2	1	0	1	0	0	0	1.461	47.9	1	0	0	0	0	1	3.7	77.2201	119.305	0.8	12.0448	85.8407	215.058	24.5	20	2.88	3.33	3.105	9.03	24.5	0	5.48713	0	1	884.269	0	6.78476	Q2
68	2	1	0	1	0	0	0	1.471	42.9	1	1	0	1	0	0	5.1	46.332	137.838	0.8	17.3669	183.186	222.008	14	17.5	3.43	3.22	3.325	16.67	17.5	1	4.87947	1	1	1744.69	1	7.46433	Q3
69	1	1	0	1	1	1	0	1.612	63.3	2	1	0	0	0	0	6.7	43.2432	107.722	0.5	10.6443	98.2301	176.834	35	40.5	2.94	3.03	2.985	16.22	40.5	0	7.74445	0	1	1099.55	0	7.00265	Q2
65	2	1	0	1	0	0	1	1.49	41.5	1	0	0	0	0	1	4.2	59.8456	178.764	0.3	19.6078	104.425	249.807	20.5	0	6.22	5.32	5.77	15.97	20.5	0	4.77569	1	1	1082.57	1	6.98709	Q2
79	2	0	0	1	1	1	1	1.418	31	0	1	0	1	0	0	4.9	61.7761	82.6255	1	16.5266	90.2655	166.409	13.5	13	4.5	3.44	3.97	14.82	13.5	1	3.62437	1	1	465.651	1	6.14344	Q1
66	2	1	0	1	0	1	1	1.394	44	1	0	1	0	1	0	7.7	55.5985	180.309	4.3	17.9272	151.327	263.707	17.5	18.5	2.5	1.97	2.235	6.91	18.5	0	5.15676	1	0	1755.87	0	7.47072	Q3
63	2	1	0	1	0	1	1	1.513	51.9	1	1	1	1	0	0	3.9	57.529	98.0695	0.6	16.5266	138.938	188.417	18	12	3.47	3.46	3.465	18.25	18	0	5.64825	0	1	1358.65	0	7.21425	Q3
60	1	1	0	1	1	1	1	1.634	57.4	1	1	0	1	0	0	5.9	64.4788	84.1699	0.6	17.6471	147.788	173.745	34.9	31	2.82	2.32	2.57	6.03	34.9	0	7.32372	0	1	1473.88	0	7.29565	Q3
60	1	0	0	1	1	1	1	1.621	50.3	1	1	0	1	0	0	5.2	57.529	109.266	6.2	17.3669	347.788	229.73	32	0	3.18	2.96	3.07	10.6	32	0	6.86722	1	1	4018.83	1	8.29875	Q4
75	1	1	0	1	1	1	1	1.588	56.6	1	1	0	1	0	0	8.4	46.7181	126.641	6.7	24.6499	315.929	226.255	18.5	15	3.63	3.34	3.485	13.81	18.5	1	7.27766	0	1	4045.8	0	8.30543	Q4
62	2	0	0	1	0	0	0	1.463	39.9	1	0	0	0	0	0	2.8	53.2819	105.405	0.2	21.5686	55.7522	173.359	15	22.5	2.13	2.78	2.455	8.72	22.5	0	4.72619	1	0	385.64	0	5.9549	Q1
61	1	1	0	1	0	1	0	1.668	49.9	0	1	0	0	0	0	6	59.0734	79.5367	13.8	16.8067	62.8319	149.807	29	29	3.01	2.34	2.675	7.82	29	0	6.62538	1	1	469.691	1	6.15208	Q1
59	2	1	0	1	0	0	1	1.58	50.6	1	1	0	0	0	0	3.3	53.2819	148.263	0.3	25.4902	106.195	222.78	24	28	3.06	2.29	2.675	9.09	28	0	5.42533	0	1	1197.1	0	7.08765	Q3
70	2	1	0	1	0	1	1	1.527	38.2	0	1	0	1	0	0	4.3	79.9228	85.3282	0.4	28.0112	69.9115	181.081	19	15.5	3.28	2.91	3.095	9.97	19	0	4.36436	1	1	483.599	1	6.18126	Q1
65	2	1	0	1	0	0	0	1.449	54.7	2	0	1	1	0	0	7	57.1429	141.699	2.7	17.9272	169.027	240.154	22.5	18.5	2.76	2.59	2.675	12.44	22.5	0	6.0542	0	1	2220.41	0	7.70545	Q4
61	2	1	0	1	0	0	0	1.464	63.2	2	0	0	1	0	1	4.9	62.9344	167.181	5	17.6471	107.965	253.668	24.5	24	2.69	3	2.845	9.72	24.5	0	6.84012	0	1	1730.87	0	7.45638	Q3
65	1	1	0	1	0	1	1	1.574	40.5	0	1	1	0	0	0	4.4	68.3398	93.8224	1	20.7283	74.3363	179.923	19	17.5	2.44	2.31	2.375	8.47	19	1	6.24236	1	0	541.679	1	6.29467	Q1
60	1	1	0	1	1	1	0	1.596	46.7	0	0	0	0	0	0	6.1	55.9846	191.12	0.6	17.3669	81.4159	253.668	32.5	32	2.81	2.78	2.795	8.78	32.5	0	6.70626	1	1	964.477	1	6.87159	Q2
78	1	1	0	1	1	1	1	1.553	54.2	1	1	0	1	0	0	7.2	59.0734	86.4865	1	20.1681	49.5575	162.548	28	31	3.78	3.1	3.44	6.37	31	0	7.21604	0	1	436.608	0	6.07903	Q1
59	1	1	0	1	0	1	0	1.681	59.7	1	1	0	0	0	0	5.2	49.0347	101.158	10.3	12.0448	100.885	169.498	45	43	2.74	2.75	2.745	8.35	45	0	7.26806	0	1	1020.86	0	6.9284	Q2
62	2	1	0	1	0	1	1	1.477	40.2	0	1	1	0	0	0	3.6	68.3398	136.68	0.3	13.1653	100	220.849	25.5	23.5	3.47	3.4	3.435	10.75	25.5	0	4.73223	1	1	887.815	1	6.78876	Q2
77	2	0	0	1	0	0	1	1.475	50.5	1	0	0	0	0	0	5.3	50.5792	120.077	2.5	11.7647	248.673	222.394	19	17	3.75	3.69	3.72	10.01	19	0	5.39385	0	1	2792.81	0	7.9348	Q4
60	1	1	0	1	1	1	0	1.598	52.2	1	1	0	0	0	0	4.9	140.927	77.6062	0.1	11.7647	45.1327	216.988	28	26	2.88	2.16	2.52	8.37	28	0	7.11355	0	1	511.209	0	6.23678	Q1
80	1	0	0	1	0	1	0	1.563	48.6	1	1	0	1	0	0	4.3	40.9266	104.247	0.7	14.0056	90.2655	159.459	22.5	22	4.59	3.86	4.225	7.08	22.5	1	6.69509	1	1	699.533	1	6.55041	Q1
66	2	1	0	1	0	0	0	1.504	48.1	1	1	0	1	0	0	5.1	59.4595	142.085	0.4	16.5266	134.513	230.502	20	21	3.68	3.35	3.515	11.89	21	0	5.30018	1	1	1491.37	1	7.30745	Q3
67	2	1	0	1	0	0	1	1.499	58.5	2	0	0	1	0	0	4.2	49.4208	102.317	1.7	14.2857	184.956	189.961	29	28.5	2.81	2.38	2.595	11.97	29	0	6.1886	0	1	2055.37	0	7.62821	Q4
65	1	1	0	1	1	1	0	1.64	55.9	1	0	0	1	0	0	5.8	74.5174	97.6834	0.7	9.2437	145.133	193.822	30	35.5	2.88	2.44	2.66	8.92	35.5	0	7.11768	0	1	1572.47	0	7.3604	Q3
68	2	1	0	1	1	0	0	1.403	35.8	0	1	0	0	0	0	3.2	77.9923	105.792	0.2	7.56302	103.54	202.703	14.5	16.5	3.45	3.26	3.355	10.8	16.5	1	4.29814	1	1	751.363	1	6.62189	Q1
70	1	1	0	1	0	1	0	1.627	50.1	1	1	0	1	0	0	3.8	55.2124	85.3282	0.2	18.2073	90.2655	157.143	36.5	33.5	2.75	2.5	2.625	6.62	36.5	0	6.68656	1	1	710.647	1	6.56618	Q1
60	2	1	0	1	0	0	0	1.51	50.5	1	0	0	0	0	0	4.9	46.332	110.039	3.9	18.4874	255.752	226.641	24	18.5	0.03	0.02	0.025	5.97	24	0	5.58682	0	0	2927.18	0	7.98179	Q4
69	1	1	0	1	1	1	1	1.613	57.2	1	1	0	1	0	0	5.1	57.529	94.9807	4.8	14.2857	123.009	173.359	34.5	26	0.02	0.02	0.02	7.38	34.5	0	7.28647	0	0	1219.77	0	7.10642	Q3
66	1	1	0	1	1	1	0	1.621	58.9	1	1	0	0	0	0	7.8	44.7876	285.328	5.2	17.9272	169.027	378.764	39.5	38.9	0.03	0.02	0.025	8.25	39.5	0	7.41441	0	0	3770.85	0	8.23506	Q4
71	1	1	0	1	1	0	0	1.601	63.2	2	1	0	0	0	0	5.2	52.1236	128.571	0.5	15.4062	74.3363	196.911	30	35.5	0.03	0.03	0.03	5.44	35.5	0	7.76892	0	0	925.099	0	6.8299	Q2
67	2	1	0	1	0	0	1	1.585	49.7	1	1	0	1	0	0	5.9	43.2432	87.6448	4.3	13.1653	399.115	199.614	34	34	0.04	0.03	0.035	10.97	34	0	5.22549	1	0	3959.55	0	8.28388	Q4
80	1	0	0	1	1	1	0	1.585	51.4	1	0	0	1	0	1	6.5	66.0232	88.8031	0.2	15.4062	84.0708	175.676	23	21	0.02	0.02	0.02	11.09	23	1	6.81933	1	0	759.137	1	6.63218	Q2
62	1	0	0	1	1	1	0	1.7	60.3	1	0	1	1	1	0	6.1	41.6988	103.475	0.4	12.8852	115.929	171.429	49.5	0	0.03	0.03	0.03	6.78	49.5	0	7.17851	0	0	1198.38	0	7.08872	Q3
61	2	0	0	1	1	0	0	1.542	63.5	2	0	0	0	0	0	6.8	59.0734	102.317	1.1	12.8852	154.867	186.1	26	18.5	0.04	0.04	0.04	10.34	26	0	6.54098	0	0	1830.12	0	7.51214	Q3
63	2	1	0	1	0	0	1	1.416	38.4	1	0	0	0	0	0	5.6	88.8031	86.1004	1.2	25.2101	92.0354	201.158	22.5	0	0.04	0.03	0.035	6.47	22.5	0	4.63149	1	0	710.926	0	6.56657	Q1
66	1	1	0	1	1	1	1	1.531	41.2	0	0	0	0	0	0	6.5	49.0347	138.996	3.5	12.0448	215.044	233.205	36	36.5	0.04	0.04	0.04	9.72	36.5	0	6.44349	1	0	2066.15	0	7.63344	Q4
77	2	1	0	1	0	0	0	1.493	41	0	0	0	1	0	0	4.7	49.0347	78.7645	2.3	19.3277	151.327	153.282	20	17	9.34	8.53	8.935	23.32	20	0	4.52843	1	1	951.026	1	6.85754	Q2
76	1	1	0	1	1	0	0	1.662	50.6	0	1	0	0	0	0	3.9	57.1429	122.008	0.7	12.605	143.363	211.583	31.5	29	0.02	0.02	0.02	7.81	31.5	0	6.49805	1	0	1534.86	0	7.33619	Q3
70	2	1	0	1	1	0	0	1.493	53	1	1	0	0	0	0	4.7	50.1931	83.7838	2.1	18.2073	230.089	174.903	22	17	0.03	0.03	0.03	8.35	22	0	5.68363	0	0	2132.89	0	7.66523	Q4
72	1	1	0	1	0	0	0	1.638	67.8	2	0	0	1	0	1	6.2	45.5598	90.3475	0.8	12.605	82.3009	149.807	31	30.5	0.02	0.02	0.02	9.13	31	0	7.88656	0	0	835.923	0	6.72854	Q2
60	1	0	0	1	1	1	1	1.558	53.7	1	1	0	1	0	0	6.5	83.3977	59.8456	3.7	10.3641	88.4956	170.27	38.5	34	0.02	0.02	0.02	5.72	38.5	0	7.42645	0	0	809.161	0	6.696	Q2
63	1	1	0	1	1	0	0	1.598	54.3	1	1	0	0	0	0	9.8	50.1931	125.869	0.8	12.605	90.2655	195.367	38.5	34	0.03	0.03	0.03	7.69	38.5	0	7.2288	0	0	957.574	0	6.8644	Q2
62	1	0	0	1	1	1	0	1.492	45	1	1	0	1	0	0	10.5	40.1544	100.386	3.1	20.1681	215.044	189.189	33.5	30	6.54	5.85	6.195	12.78	33.5	0	6.99324	1	1	1830.78	1	7.5125	Q3
77	2	1	0	1	0	0	1	1.549	37.4	0	0	0	0	0	0	2.9	57.1429	137.066	1.2	25.7703	93.8053	211.583	18.5	0	5.47	3.22	4.345	15.18	18.5	0	4.16708	1	1	742.301	1	6.60975	Q1
75	2	0	0	1	0	0	1	1.455	47.7	1	0	0	1	0	0	5.5	50.9653	153.668	0.3	22.1288	137.168	228.571	18.5	12	2.5	2.03	2.265	14.5	18.5	0	5.22176	1	1	1495.52	1	7.31023	Q3
83	2	0	0	1	1	0	1	1.479	41.1	1	1	0	1	0	0	6.2	48.6486	99.6139	9	15.126	88.4956	172.587	14	10.5	9.75	6.91	8.33	14.19	14	1	4.45342	1	1	627.727	1	6.44211	Q1
70	2	1	0	1	1	0	0	1.556	45.9	1	1	0	0	0	0	4.3	57.9151	89.5753	0.1	22.1288	92.9204	169.498	20.5	21.5	2.59	2.34	2.465	9.72	21.5	0	4.94516	1	0	722.917	0	6.58329	Q1
70	1	1	0	1	1	1	1	1.646	50.6	1	1	0	0	0	0	7.4	93.0502	90.7336	0.3	17.6471	67.2566	200	31	23	2.12	2.22	2.17	8.12	31	0	6.64374	1	0	680.637	0	6.52303	Q1
62	1	1	0	1	0	1	0	1.642	68.7	2	1	0	0	0	0	5.2	67.1815	120.077	0.5	14.2857	74.3363	199.228	47.5	0	2.25	2.37	2.31	9.78	47.5	0	8.06572	0	0	1017.44	0	6.92504	Q2
61	1	1	0	1	1	1	1	1.614	47.9	0	1	0	0	0	0	4	58.3012	62.1622	0.1	17.3669	63.7168	131.274	39	31.5	3.1	2.53	2.815	10.35	39	0	6.70615	1	1	400.653	1	5.9931	Q1
62	2	1	0	1	0	0	1	1.54	58.6	2	0	0	0	0	0	5.9	38.2239	130.502	5.3	15.4062	493.805	233.591	20	20	3.52	3.09	3.305	9.19	20	0	6.13459	0	1	6759.41	0	8.81869	Q4
68	2	1	0	1	0	0	1	1.524	53.1	1	0	0	0	0	0	4	64.0927	123.938	1.5	16.8067	105.31	214.286	28	31.5	2.54	2.68	2.61	7.34	31.5	0	5.63775	0	1	1198.27	0	7.08864	Q3
81	1	1	0	1	1	1	1	1.573	51.3	1	0	0	0	0	0	6.6	49.0347	119.305	1.4	15.6863	161.062	191.506	32.5	34	3.53	3.03	3.28	10.6	34	0	6.84913	1	1	1582.31	1	7.36664	Q3
68	1	1	0	1	1	1	0	1.596	51.7	1	1	0	0	0	0	5.6	72.5869	137.838	1	21.5686	104.425	235.907	33	35	1.94	2.09	2.015	8.12	35	0	6.9689	1	0	1273.61	0	7.14961	Q3
60	1	1	0	1	1	1	0	1.557	46	1	1	0	0	0	0	5.3	76.0618	76.0618	1.3	15.6863	88.4956	180.695	31	35	2.53	2.59	2.56	8.97	35	0	6.81857	1	1	735.572	1	6.60065	Q1
66	2	1	0	1	0	0	0	1.487	55.8	2	1	0	0	0	0	4.4	53.2819	122.394	20.9	17.6471	149.558	220.077	28	28	3.66	2.62	3.14	7.37	28	0	6.01189	0	1	1836.61	0	7.51568	Q3
71	1	1	0	1	0	1	0	1.544	60	2	1	0	1	0	0	6.9	57.1429	107.336	1.8	14.8459	89.3805	188.031	39	38	3.79	4.1	3.945	7.59	39	0	7.83821	0	1	1008.38	0	6.9161	Q2
61	2	1	0	1	0	0	0	1.5	50.5	1	1	0	0	0	0	4.3	42.0849	145.174	1.6	12.3249	319.469	262.162	20	20.1	6	5	5.5	9.9	20.1	0	5.59756	0	1	4229.51	0	8.34984	Q4
65	1	0	0	1	1	1	0	1.674	72	2	0	0	1	0	0	5.8	48.6486	176.834	8.8	29.1316	88.4956	238.61	26	36	2.16	2.03	2.095	5.56	36	0	8.07015	0	0	1520.35	0	7.32669	Q3
60	2	1	0	1	0	0	1	1.583	63	2	1	0	1	0	0	4.6	45.1737	124.324	3.1	14.5658	238.938	224.324	29	33	2.5	2.59	2.545	7.56	33	0	6.35786	0	1	3376.78	0	8.12468	Q4
66	1	1	0	1	0	0	0	1.514	45.5	1	1	0	0	0	1	7.6	59.4595	90.3475	1.3	19.0476	78.7611	171.042	30.5	31.5	2.78	2.5	2.64	6.66	31.5	0	6.87171	1	1	612.953	1	6.41829	Q1
79	1	0	0	1	1	1	0	1.429	41.7	1	1	0	0	0	0	5.1	54.8263	78.3784	1	20.7283	64.6018	158.301	20	19	3.37	2.91	3.14	6.87	20	1	6.67342	1	1	426.447	1	6.05549	Q1
61	2	1	0	1	0	0	1	1.515	52.8	1	0	0	0	0	0	5	53.2819	137.066	1.8	14.2857	256.637	248.263	28	27	2.41	2.22	2.315	6.65	28	0	5.75059	0	0	3364.07	0	8.12091	Q4
62	1	1	0	1	1	1	0	1.636	58	1	1	0	0	0	0	6.1	56.3707	132.046	1.7	11.7647	87.6106	211.583	43	42	2.13	1.88	2.005	5.72	43	0	7.32943	0	0	1075.14	0	6.98021	Q2
60	1	1	0	1	1	1	1	1.588	59.3	1	1	0	0	0	0	6.2	56.7568	127.027	1.9	20.4482	147.788	217.375	40.5	38.5	2.11	3.01	2.56	9.72	40.5	0	7.70439	0	1	1905.03	0	7.55225	Q4
62	1	1	0	1	1	1	0	1.643	63.8	1	1	0	0	0	0	6.1	64.4788	188.031	2.1	15.6863	235.398	326.255	39	41	2.41	2.13	2.27	5.75	41	0	7.70954	0	0	4899.83	0	8.49696	Q4
62	2	1	0	1	0	0	1	1.494	59.9	2	1	0	1	0	0	4.6	55.2124	137.452	3.4	10.9244	247.788	245.56	29	32	2.82	2.53	2.675	7.34	32	0	6.41007	0	1	3644.72	0	8.20103	Q4
61	2	1	0	1	0	0	0	1.528	57.6	2	0	0	0	0	0	4.3	72.2008	134.749	2.4	14.8459	89.3805	230.116	21.5	21	2.03	2.89	2.46	9.74	21.5	0	6.10952	0	0	1184.71	0	7.07725	Q3
59	1	1	0	1	1	1	0	1.753	60.2	1	1	0	0	0	0	7.8	69.112	118.533	7.4	17.3669	125.664	213.127	43	41.5	2.34	2.3	2.32	7.07	43	0	6.96539	1	0	1612.3	0	7.38542	Q3
61	2	1	0	1	0	0	1	1.503	52.2	1	0	1	0	0	0	5.2	65.6371	186.486	1.8	17.9272	171.681	291.12	25	28	2.65	2.85	2.75	7.68	28	0	5.73468	0	1	2608.95	0	7.8667	Q4
53	1	1	0	1	1	1	1	1.747	88.5	2	1	0	1	0	0	7.1	47.8764	143.243	15	18.2073	226.549	244.402	49	47	2.65	2.41	2.53	6.69	49	0	8.85463	0	1	4900.14	0	8.49702	Q4
73	1	0	1	1	1	1	0	1.499	52.7	1	0	1	1	1	0	7.9	54.4402	114.286	4	11.7647	69.9115	176.834	32	33.5	4.59	4.18	4.385	12.09	33.5	0	7.44165	0	1	651.516	0	6.4793	Q1
68	2	0	1	1	0	0	1	1.532	61	2	1	0	0	0	0	5.9	66.0232	122.78	1.7	11.7647	106.195	206.95	35.5	34	3.69	3.81	3.75	8.75	35.5	0	6.26513	0	1	1340.6	0	7.20087	Q3
70	1	1	1	1	1	1	1	1.526	48.1	1	1	0	0	0	0	5	38.61	75.6757	0.9	10.6443	96.4602	127.799	34	39	3.41	3.31	3.36	9.03	39	0	6.97113	1	1	592.954	1	6.38512	Q1
63	2	1	1	1	0	0	1	1.458	41.9	1	1	0	0	0	0	4	58.6873	117.375	0.5	15.4062	138.938	196.525	29.5	22	3.25	3.1	3.175	7.75	29.5	0	4.89767	1	1	1144.07	1	7.04235	Q2
72	2	1	1	1	0	0	1	1.437	56.6	2	0	1	1	0	0	4	45.9459	127.413	3.4	12.0448	154.867	194.981	28	30	3.63	3.2	3.415	11.15	30	0	6.14571	0	1	1709.1	0	7.44372	Q3
73	1	1	1	1	0	1	0	1.535	48.1	1	0	0	0	0	0	4.6	58.6873	101.931	2.6	22.9692	59.292	172.201	35	33	4.16	4.22	4.19	12.78	35	0	6.88338	1	1	491.107	1	6.19666	Q1
82	2	0	1	1	0	0	1	1.479	50.2	1	0	0	1	0	0	5.5	55.9846	150.193	1.6	20.1681	234.513	247.104	22	23.5	4.56	3.72	4.14	14.96	23.5	0	5.27324	1	1	2909.05	1	7.97558	Q4
67	2	0	1	1	0	0	1	1.499	73.4	2	1	0	0	0	0	4.7	65.251	140.154	21.5	15.126	123.009	225.869	31	29	3.07	3.46	3.265	12.66	31	0	7.4684	0	1	2039.33	0	7.62038	Q4
66	1	1	1	1	1	1	0	1.494	51.9	1	0	0	1	0	0	4.9	56.7568	104.247	2.8	17.9272	191.15	203.861	42	40	3.97	3.47	3.72	7.06	42	0	7.51444	0	1	2022.45	0	7.61206	Q4
63	2	1	1	1	0	0	0	1.512	41.5	0	1	0	0	0	0	3.5	58.6873	108.88	1.4	14.0056	151.327	191.506	24	27	5.75	4.78	5.265	10.62	27	0	4.77306	1	1	1202.67	1	7.0923	Q3
63	1	1	1	1	0	1	1	1.546	47.6	1	0	0	0	0	0	3.9	66.0232	149.807	0.7	10.6443	87.6106	235.521	19	16.5	4.16	3.69	3.925	9.07	19	1	6.94945	1	1	982.186	1	6.88978	Q2
67	1	1	1	1	1	1	0	1.51	45.5	1	1	0	0	0	0	4.9	38.61	116.988	3.3	18.4874	89.3805	171.429	38	38.5	3.46	3.16	3.31	8.38	38.5	0	6.87316	1	1	697.168	1	6.54703	Q1
62	1	1	1	1	1	1	0	1.609	66.6	2	1	0	0	0	1	4.8	73.3591	113.127	2.5	12.605	61.9469	192.278	41	36	3.22	2.5	2.86	4.91	41	0	8.10702	0	1	793.274	0	6.67617	Q2
61	2	1	1	1	0	0	1	1.479	51.3	1	0	0	0	0	1	5.3	57.9151	66.7954	0.3	17.3669	70.7965	142.471	23	26	3.75	3.34	3.545	7.06	26	0	5.7255	0	1	517.435	0	6.24888	Q1
70	1	0	1	1	1	1	0	1.567	56.7	1	0	0	0	0	0	6.6	42.8571	113.514	2.2	22.409	88.4956	167.954	37	36	2.81	2.35	2.58	5	37	0	7.46572	0	1	842.741	0	6.73666	Q2
78	1	1	1	1	1	1	1	1.52	46.8	1	1	0	1	1	0	6.6	60.6178	83.7838	0.3	21.8487	79.646	164.479	37	35	5.25	4.8	5.025	9.38	37	0	6.76177	1	1	613.084	1	6.4185	Q1
67	1	1	1	1	1	1	1	1.579	66.6	2	1	0	1	0	0	6	52.1236	150.965	3.3	12.8852	119.469	218.147	46.5	37.5	3.75	3.25	3.5	7.66	46.5	0	8.21505	0	1	1735.71	0	7.45917	Q3
68	2	1	1	1	0	0	1	1.555	57.7	1	0	0	1	0	0	4.6	62.9344	128.185	0.7	14.0056	100.885	210.425	32.5	31.5	3.96	4.14	4.05	8.37	32.5	0	5.91954	0	1	1224.9	0	7.11061	Q3
63	2	1	1	1	0	0	1	1.514	55.4	2	0	0	0	0	0	4.4	75.6757	157.915	0.8	13.7255	71.6814	256.757	35.5	33	2.53	2.84	2.685	7.04	35.5	0	5.94016	0	1	1019.62	0	6.92719	Q2
69	2	0	1	1	0	0	0	1.498	56.8	2	1	0	1	0	0	4.1	70.2703	135.135	2.6	16.2465	89.3805	220.849	35.5	30	2.69	2.4	2.545	6.44	35.5	0	6.01291	0	1	1121.21	0	7.02217	Q2
60	1	1	1	1	1	1	1	1.518	52.7	1	1	1	1	0	0	4.5	51.7375	155.212	1	9.2437	119.469	226.255	43	42.5	2.5	2.43	2.465	6	43	0	7.5535	0	0	1424.5	0	7.26158	Q3
68	2	1	1	1	0	0	0	1.425	57.6	2	1	0	0	0	0	3.7	62.9344	135.907	1.2	16.5266	61.9469	208.88	25	24	2.63	3.1	2.865	6.03	25	0	6.35435	0	1	745.315	0	6.61381	Q1
65	1	1	1	1	1	1	1	1.546	53.1	1	0	0	0	0	0	6.2	79.9228	131.66	0.6	21.8487	72.5664	233.591	48	43.5	2.97	3.22	3.095	6.13	48	0	7.36261	0	1	900.089	0	6.80249	Q2
73	1	0	1	1	1	1	1	1.596	49.8	1	1	0	0	1	0	5.7	48.2626	55.2124	150.2	11.4846	37.1681	114.672	37	0	3.06	3.03	3.045	10.16	37	0	6.75231	1	1	212.254	1	5.35779	Q1
71	2	1	1	1	1	0	1	1.385	40.8	1	1	0	0	0	0	3.9	79.5367	157.529	2.3	9.52381	99.115	257.915	27.5	30.5	2.53	2.31	2.42	6.47	30.5	0	4.75539	1	0	1042.98	0	6.94984	Q2
68	2	1	1	1	1	0	0	1.498	49.8	1	0	0	0	0	0	5.3	96.139	108.108	4.5	18.2073	68.1416	224.324	35	36.5	2.96	2.66	2.81	7.72	36.5	0	5.42735	0	1	761.234	0	6.63494	Q2
72	1	1	1	1	0	1	0	1.618	57	1	1	0	0	0	0	4.4	46.332	139.768	4.8	17.9272	130.973	212.741	41	44.5	2.64	2.4	2.52	7.22	44.5	0	7.20479	0	1	1588.22	0	7.37037	Q3
60	1	1	0	1	0	1	0	1.608	47.3	0	1	0	0	0	0	4.7	44.0154	106.564	0.9	19.3277	97.3451	172.973	39	39	2.84	2.53	2.685	8.63	39	0	6.70099	1	1	796.441	1	6.68015	Q2
59	1	0	0	1	0	1	0	1.66	58.9	1	1	0	0	0	0	6	61.7761	91.5058	1.2	15.6863	137.168	177.992	51	46.5	3	2.84	2.92	7.84	51	0	7.31554	0	1	1438.04	0	7.27103	Q3
63	2	1	0	1	0	1	0	1.518	47.8	1	0	0	0	0	0	2.9	65.251	91.8919	0.3	14.0056	78.7611	171.815	29	25	5.68	5.28	5.48	12.38	29	0	5.29092	1	1	646.844	1	6.47211	Q1
59	2	1	0	1	0	0	1	1.364	50.8	2	0	0	0	0	0	6.2	56.3707	141.699	1.4	23.5294	79.646	212.355	28	28	3.54	3.66	3.6	7.19	28	0	6.05817	0	1	859.193	0	6.75599	Q2
61	1	1	0	1	0	1	1	1.54	44.2	1	0	0	1	0	0	3.9	54.4402	114.672	2.9	11.7647	71.6814	182.625	40	39	3.02	3.54	3.28	5.19	40	0	6.73115	1	1	578.616	1	6.36064	Q1
68	1	1	0	1	0	1	1	1.588	57.7	1	0	0	0	0	0	5.7	58.6873	123.938	0.9	16.8067	80.531	200.386	42	45	2.96	2.81	2.885	8.44	45	0	7.46456	0	1	931.122	0	6.83639	Q2
67	2	1	0	1	0	0	1	1.423	51.9	2	1	0	0	0	0	3.5	78.3784	97.6834	0.8	11.4846	69.9115	195.367	24	25	5.47	5.31	5.39	12.1	25	0	5.83665	0	1	708.87	0	6.56367	Q1
71	1	1	0	1	1	1	1	1.597	42.4	0	1	0	0	0	0	6.2	74.1313	49.4208	1.2	8.96358	68.1416	149.421	0	33.5	2.96	3.06	3.01	8.19	33.5	0	6.21708	1	1	431.707	1	6.06775	Q1
71	2	1	0	1	0	0	0	1.433	51.7	2	0	0	1	0	0	5.3	54.4402	108.88	1.5	11.4846	192.035	203.089	21	19	5.6	5.94	5.77	9.97	21	0	5.71671	0	1	2016.31	0	7.60903	Q4
74	1	1	0	1	1	1	1	1.608	46.5	0	1	0	1	0	1	4.8	88.0309	92.6641	1.4	29.6919	69.0266	204.247	31	30	4.27	4.65	4.46	12.22	31	0	6.44094	1	1	655.579	1	6.48552	Q1
73	2	0	0	1	0	0	1	1.391	41.3	1	0	0	1	0	0	2.8	59.8456	103.861	0.7	10.084	96.4602	177.992	0	33	4.69	5.31	5	9.93	33	0	4.75926	1	1	709.087	1	6.56398	Q1
65	1	1	0	1	1	1	1	1.614	48.4	1	1	0	0	0	0	5.5	44.7876	52.5097	0.1	19.888	39.823	108.494	40	0	3.28	3.46	3.37	7.57	40	0	6.68638	1	1	209.115	1	5.34289	Q1
80	2	0	0	1	0	0	0	1.33	39	1	1	0	0	0	0	4.4	64.4788	119.305	0.2	30.5322	54.8673	188.803	22	19	3.19	3.34	3.265	13.44	22	0	4.43948	1	1	404.005	1	6.00143	Q1
61	1	1	0	1	1	1	0	1.674	60.1	1	1	0	0	0	0	6.4	48.6486	106.178	1.1	15.4062	146.018	182.625	40	35	3.03	2.71	2.87	8.69	40	0	7.30338	0	1	1602.66	0	7.37942	Q3
64	1	1	0	1	1	1	1	1.563	56.9	1	1	0	0	0	0	6.3	50.9653	75.2896	5.8	13.4454	500	172.973	37.2	34.5	2.91	2.87	2.89	8.22	37.2	0	7.59314	0	1	4921.08	0	8.50128	Q4
60	2	1	0	1	1	0	0	1.46	34.2	0	0	0	0	0	0	6.1	43.2432	89.9614	10.4	21.5686	323.009	161.776	14	17.5	6.37	5.18	5.775	14.6	17.5	1	4.2492	1	1	1787.12	1	7.48836	Q3
72	2	1	0	1	0	0	1	1.399	46.1	1	0	0	0	0	0	7.5	56.7568	166.409	0.9	24.0896	153.097	241.313	17.8	16	4.13	3.75	3.94	12.68	17.8	1	5.24095	1	1	1703.13	1	7.44023	Q3
71	1	1	0	1	1	1	1	1.541	48.1	1	1	0	0	0	0	7.4	75.6757	37.8378	0.8	16.2465	127.434	133.977	30.5	32.5	3.5	3.56	3.53	9.44	32.5	0	6.88808	1	1	821.219	1	6.71079	Q2
62	1	1	0	1	1	1	0	1.63	63.3	1	0	0	0	0	0	4.6	52.1236	132.819	3	17.6471	153.097	203.089	36	34	2.63	1.97	2.3	14.75	36	0	7.74433	0	1	1968.15	0	7.58485	Q4
63	2	1	0	1	1	0	0	1.499	55.2	2	0	0	0	0	0	4.1	32.4324	94.9807	4.6	11.7647	428.319	178.764	18	25.5	4.82	4	4.41	11.34	25.5	0	5.97103	0	1	4226.56	0	8.34914	Q4
63	2	1	0	1	0	0	1	1.465	48.3	1	1	0	1	0	0	5.1	55.2124	101.158	1.2	17.0868	275.221	211.197	0	19	7.28	6.78	7.03	12.41	19	0	5.4614	0	1	2807.48	0	7.94004	Q4
60	2	1	0	1	0	0	0	1.549	63.6	2	1	0	0	0	0	3.5	56.3707	109.266	5.8	19.0476	205.31	195.753	28.5	26.5	3.85	3.18	3.515	9.59	28.5	0	6.53667	0	1	2556.08	0	7.84623	Q4
62	1	1	0	1	1	1	1	1.639	71.1	2	1	0	0	0	0	4.3	49.4208	62.5483	12.8	14.0056	88.4956	127.413	0	17	4.15	3.28	3.715	7.47	17	1	8.25575	0	1	801.688	0	6.68672	Q2
63	1	1	0	1	1	1	1	1.514	61	2	1	0	0	0	0	5.8	61.7761	87.6448	1.4	13.7255	61.9469	162.162	17.5	21.2	5.18	4.69	4.935	10.22	21.2	1	8.22521	0	1	612.772	0	6.41799	Q1
60	1	0	0	1	1	1	0	1.633	76.2	2	0	0	1	0	0	5.7	46.7181	67.5676	2.2	17.9272	62.8319	124.71	27	25.5	4.72	4.06	4.39	9.87	27	1	8.68931	0	1	597.087	0	6.39206	Q1
60	1	1	0	1	1	1	1	1.546	46.6	1	1	0	1	0	0	5.4	51.7375	97.2973	1.2	13.1653	166.372	179.537	19	16.4	3.65	3.38	3.515	5.91	19	1	6.91515	1	1	1391.93	1	7.23845	Q3
77	1	1	0	1	0	1	0	1.635	64.3	2	1	0	0	0	0	6.4	43.6293	139.768	0.9	10.3641	101.77	193.822	16.8	18	5.1	5.53	5.315	21.82	18	1	7.58163	0	1	1268.34	0	7.14546	Q3
61	1	1	0	1	1	1	0	1.57	62.2	2	1	0	0	0	0	7	51.3514	165.251	2.1	10.6443	58.4071	221.622	33.8	30.2	2.84	2.78	2.81	10.28	33.8	0	8.01598	0	1	805.134	0	6.69101	Q2
65	1	0	0	1	1	1	1	1.6	52.6	1	1	0	0	0	0	5.9	46.332	108.108	1.4	14.8459	161.062	171.042	28.2	30.5	12.1	10.84	11.47	12.1	30.5	0	7.06203	0	1	1449.05	0	7.27866	Q3
72	2	0	0	1	0	0	1	1.451	48.8	1	0	0	0	0	0	5	41.6988	93.0502	0.8	13.1653	164.602	164.479	14.5	16.5	6.41	4.72	5.565	9.96	16.5	1	5.38382	0	1	1321.19	0	7.18629	Q3
64	2	1	0	1	0	0	1	1.42	54.9	2	1	0	1	0	0	2.9	72.2008	98.8417	1.7	18.2073	126.549	189.575	22.9	20	4.68	5.97	5.325	9.44	22.9	0	6.18761	0	1	1317.08	0	7.18317	Q3
64	1	1	1	1	1	0	0	1.642	87	2	1	0	1	0	0	6.2	40.9266	99.2278	3.2	12.0448	128.319	159.459	33	33.5	4	3.25	3.625	6.9	33.5	0	9.34824	0	1	1780.16	0	7.48446	Q3
65	1	1	1	1	1	1	0	1.589	49.4	1	1	0	0	0	0	5.3	46.332	107.722	2.3	11.7647	143.363	186.873	31	28	3	3.09	3.045	5.75	31	0	6.86893	1	1	1323.45	1	7.188	Q3
80	1	1	1	1	1	1	0	1.718	64.9	1	1	0	0	0	0	4.5	62.9344	103.475	0.6	16.8067	77.8761	176.834	32	28	3.31	2.81	3.06	14.53	32	0	7.16928	0	1	893.747	0	6.79542	Q2
69	2	1	1	1	0	0	1	1.541	63.7	2	0	1	1	0	1	5.2	43.6293	127.799	1.7	13.4454	316.814	223.552	17	17	2.75	2.85	2.8	8.6	17	1	6.43657	0	1	4511.52	0	8.41439	Q4
62	1	1	1	1	1	1	1	1.57	65.3	2	1	0	0	0	0	5.4	38.2239	83.7838	6.8	10.9244	118.584	144.788	35	24	3.6	3.47	3.535	4.72	35	0	8.2437	0	1	1121.17	0	7.02213	Q2
70	1	0	1	1	1	1	0	1.657	77.3	2	1	1	0	0	0	8.3	44.4015	104.247	1.2	11.4846	199.115	189.189	37	39.5	2.19	2.34	2.265	5.75	39.5	0	8.47552	0	0	2911.92	0	7.97657	Q4
69	1	0	1	1	1	1	1	1.563	49.5	1	1	1	1	0	0	6.3	60.2317	124.71	0.4	16.8067	71.6814	198.07	33	32	2.59	2.57	2.58	8.5	33	0	6.93279	1	1	702.796	1	6.55507	Q1
65	2	1	1	1	0	0	1	1.574	66.4	2	1	1	1	0	1	7.6	64.8649	103.475	1	14.5658	145.133	202.703	29	0	2.47	2.65	2.56	6.72	29	0	6.5821	0	1	1953.41	0	7.57733	Q4
68	1	1	1	1	1	1	0	1.685	59.7	1	1	1	0	0	1	7.5	47.4903	143.629	1.6	9.80392	214.159	223.166	36	33	2.99	3.06	3.025	5.82	36	0	7.13138	0	1	2853.25	0	7.95621	Q4
64	1	1	0	1	0	1	1	1.624	71.5	2	1	0	0	0	1	7.8	43.6293	118.147	8.3	14.5658	161.062	190.734	38	33.5	2.85	2.65	2.75	8.78	38	0	8.34932	0	1	2196.47	0	7.69461	Q4
64	1	1	0	1	1	1	1	1.555	51.8	1	0	0	0	0	1	4.4	52.5097	94.9807	0.7	16.5266	91.1504	165.637	21	22	5.84	5.31	5.575	11.9	22	1	7.229	0	1	782.071	0	6.66195	Q2
76	2	1	0	1	1	0	0	1.492	55.9	2	1	0	1	0	0	6.5	59.0734	109.266	1.9	13.4454	223.894	198.07	18	14	6.18	4.81	5.495	9.37	18	0	5.83815	0	1	2478.97	0	7.8156	Q4
80	1	1	0	1	1	1	0	1.515	52.2	1	0	0	0	0	0	5.4	70.2703	74.5174	0.6	12.3249	156.637	175.676	23	23	4.34	4.21	4.275	13.53	23	1	7.205	0	1	1436.41	0	7.2699	Q3
83	1	1	0	1	1	0	1	1.619	57.6	1	1	1	1	0	1	8.3	43.2432	93.0502	1.7	16.5266	144.248	166.023	32	28	2.91	3.19	3.05	6.93	32	0	7.08888	0	1	1379.43	0	7.22943	Q3
76	2	0	0	1	0	0	1	1.463	46.6	1	0	0	0	0	0	3.5	82.6255	115.83	0.7	16.2465	53.0973	218.147	25	24	4.05	2.79	3.42	14.85	25	0	5.08833	1	1	539.768	1	6.29114	Q1
72	2	0	0	1	0	0	0	1.281	28.1	0	1	0	0	0	0	4.8	64.8649	111.583	6.8	14.8459	63.7168	189.189	6	7	5.06	4.63	4.845	16.41	7	1	3.36449	1	1	338.732	1	5.82521	Q1
76	1	1	1	1	1	1	0	1.62	49.3	1	1	1	0	0	0	8.5	87.6448	120.849	66.8	15.4062	90.2655	237.452	27	24.5	3.19	2.72	2.955	8.12	27	1	6.57251	1	1	1056.68	1	6.96289	Q2
74	2	1	1	1	1	0	0	1.551	55.4	1	1	0	0	0	0	5.7	35.9073	123.938	4.7	8.96358	128.319	186.1	21	18	5.35	5.22	5.285	11.44	21	0	5.65551	0	1	1322.96	0	7.18763	Q3
81	1	1	1	1	0	1	1	1.566	54.1	1	0	0	1	0	0	5.4	47.1042	70.6564	5.3	20.1681	55.7522	128.185	12	10	6.97	6.38	6.675	15.69	12	1	7.10031	0	1	386.632	0	5.95747	Q1
60	1	1	1	1	1	1	0	1.702	95.4	2	1	1	0	0	1	7.7	38.9961	139.382	4.6	12.0448	283.186	230.888	45	41	3.78	3.85	3.815	8.81	45	0	9.53313	0	1	6237.66	0	8.73836	Q4
80	2	1	1	1	0	0	0	1.444	51.5	2	1	0	0	0	0	4.5	62.9344	184.556	2.2	16.5266	148.673	282.239	24.5	23	4.5	5.19	4.845	13.94	24.5	0	5.50818	0	1	2161	0	7.67833	Q4
79	1	1	1	1	0	1	0	1.642	65	2	1	0	0	0	0	6.3	49.8069	158.301	0.7	20.4482	85.8407	220.077	29	25.5	4.5	4.62	4.56	17.9	29	0	7.56757	0	1	1227.95	0	7.1131	Q3
69	1	1	1	1	1	1	0	1.568	54.6	1	1	0	1	0	0	5.1	84.1699	84.556	1.6	12.3249	58.4071	181.467	29	27	3.81	3.81	3.81	9.75	29	0	7.31076	0	1	578.704	0	6.36079	Q1
69	1	1	1	1	1	1	0	1.605	52.5	1	0	0	0	0	0	5.9	56.3707	64.0927	2.7	21.0084	127.434	138.224	41	42.5	2.62	2.47	2.545	8.29	42.5	0	6.97392	1	1	924.755	1	6.82953	Q2
68	2	1	1	1	0	0	0	1.465	46.8	1	0	0	0	0	0	3.4	64.0927	87.2587	0.3	7.28291	91.1504	168.34	28	25	3.12	3.72	3.42	9.37	28	0	5.24032	1	1	718.111	1	6.57662	Q1
66	2	1	1	1	0	0	1	1.572	57.2	1	0	1	1	0	0	4.6	60.2317	205.019	2.6	12.605	188.496	288.031	35	31.5	2.72	2.69	2.705	11.22	35	0	5.85671	0	1	3105.53	0	8.04094	Q4
81	2	0	1	1	0	0	1	1.408	50.8	2	0	0	0	0	0	6.6	68.7259	100.772	3.7	14.8459	196.46	206.95	19.5	18	3.88	3.72	3.8	9.06	19.5	0	5.51233	0	1	2065.4	0	7.63308	Q4
73	2	0	1	1	0	0	0	1.554	68.3	2	0	1	0	0	0	6.4	45.9459	135.135	3	19.6078	199.115	225.097	20.5	19	4.87	4.25	4.56	9.6	20.5	0	6.69328	0	1	3061.21	0	8.02657	Q4
66	2	1	1	1	0	0	0	1.5	55.1	2	1	0	0	0	0	5.4	61.0039	153.668	0.8	18.2073	136.283	236.293	21.5	22.5	3.97	3.52	3.745	12.72	22.5	0	5.90991	0	1	1774.38	0	7.4812	Q3
64	1	1	1	1	1	1	1	1.718	58.2	1	1	1	0	1	0	6.3	37.4517	126.255	1	12.8852	164.602	197.683	34.5	30	3.18	3.34	3.26	16.44	34.5	0	6.93174	1	1	1893.77	1	7.54633	Q4
81	2	0	1	1	0	0	1	1.44	53	2	0	0	1	0	0	5.4	58.3012	143.243	3.1	24.6499	215.044	234.363	24	22	4.56	4.57	4.565	8.06	24	0	5.63995	0	1	2671.12	0	7.89025	Q4
69	1	0	1	1	1	1	0	1.667	67.8	2	1	0	1	0	0	7.1	51.3514	117.761	2.1	17.9272	82.3009	185.328	37	39	4.69	4.22	4.455	14.78	39	0	7.76616	0	1	1034.13	0	6.94132	Q2
73	1	1	1	1	0	1	0	1.685	51.7	0	0	0	0	0	0	4.8	52.5097	113.9	6.3	14.2857	69.9115	185.714	40	42.5	3.69	3.59	3.64	9.06	42.5	0	6.52241	1	1	671.25	1	6.50914	Q1
70	2	1	1	1	0	0	1	1.502	52.3	1	0	0	0	1	0	5.6	64.0927	205.019	1.2	21.5686	196.46	303.089	22.5	22.5	3.72	3.18	3.45	7.44	22.5	0	5.59853	0	1	3114.2	0	8.04373	Q4
74	1	1	1	1	1	1	1	1.648	48.5	0	0	0	0	0	0	8.2	43.6293	208.494	1.8	12.8852	151.327	277.992	45	41	3.16	2.44	2.8	9.06	45	0	6.43178	1	1	2040.29	1	7.62085	Q4
60	1	1	1	1	1	1	1	1.607	52.7	1	1	0	0	0	0	6	76.4479	83.0116	8.3	8.96358	76.1062	177.992	45	45	4.91	4.69	4.8	8.97	45	0	7.10876	0	1	713.891	0	6.57073	Q1
63	1	1	1	1	1	1	0	1.658	72.9	2	1	0	1	0	0	6.2	51.3514	101.544	1.6	17.0868	207.965	181.467	48.5	52	2.87	2.66	2.765	8.22	52	0	8.25449	0	1	2751.15	0	7.91978	Q4
74	1	0	1	1	1	1	0	1.598	47.9	1	0	0	1	0	0	6.3	61.39	84.9421	2.6	14.2857	238.053	181.467	41.5	42	2.87	3.16	3.015	6.85	42	0	6.58571	1	1	2069.22	1	7.63493	Q4
61	1	1	1	1	1	0	0	1.633	66.3	2	1	0	1	0	0	7	44.7876	115.83	0.7	23.5294	122.124	180.309	45	48	2.81	2.78	2.795	5.03	48	0	7.95893	0	1	1459.93	0	7.28614	Q3
62	1	0	1	1	1	1	0	1.624	51.6	1	1	0	0	0	0	8.1	54.4402	108.88	1.3	25.4902	60.177	175.29	45	33	3.31	2.69	3	10.15	45	0	6.92112	1	1	544.297	1	6.2995	Q1
60	2	1	1	1	0	0	1	1.549	58.9	2	1	0	0	0	0	5.4	42.8571	88.8031	0.6	12.0448	124.779	159.846	29.5	30.5	3.66	3.1	3.38	8.25	30.5	0	6.15862	0	1	1174.78	0	7.06884	Q3
70	1	1	1	1	1	1	1	1.652	46.8	0	0	0	0	0	0	5.5	64.0927	91.8919	8.2	18.4874	58.4071	174.517	40	40.5	2.91	2.72	2.815	10.12	40.5	0	6.35036	1	1	477.035	1	6.16759	Q1
82	1	1	1	1	1	1	0	1.626	76.5	2	0	0	1	0	1	8.3	42.471	72.5869	5.1	12.605	227.434	159.846	39	36	3.16	4.23	3.695	20.43	39	0	8.44998	0	1	2781.1	0	7.9306	Q4
64	2	1	1	1	0	0	1	1.415	55.5	2	0	0	0	0	0	4.3	79.5367	140.541	3.9	8.68347	281.416	269.498	0	22	3.38	3.9	3.64	6.43	22	0	6.26253	0	1	4209.18	0	8.34502	Q4
70	1	1	1	1	1	0	1	1.662	61.3	1	1	0	0	0	0	6.3	40.5405	103.861	1	10.6443	141.593	173.359	43.5	45	2.94	2.97	2.955	5.91	45	0	7.32604	0	1	1504.7	0	7.31635	Q3
67	1	1	1	1	1	1	1	1.585	40.3	0	1	0	0	1	0	5.4	47.1042	62.5483	0.9	28.8515	81.4159	127.413	25.5	25	3.14	3.65	3.395	11.37	25.5	1	6.15805	1	1	418.05	1	6.0356	Q1
61	2	1	1	1	0	0	0	1.606	68.3	2	1	0	1	0	0	5.1	65.251	88.0309	2.2	13.7255	208.85	187.645	31	29	4.12	3.75	3.935	17.56	31	0	6.65472	0	1	2676.65	0	7.89232	Q4
79	1	0	1	1	1	1	1	1.712	62.4	1	1	0	1	0	0	4.7	62.1622	100.386	1.2	19.0476	64.6018	176.834	28	31	3.06	2.93	2.995	14.09	31	0	7.04572	1	1	712.844	1	6.56926	Q1
62	1	1	1	1	1	1	0	1.636	66.7	2	1	0	0	0	0	5.1	39.3822	133.205	0.9	17.3669	116.814	203.861	53	49	2.93	2.87	2.9	7.34	53	0	7.95678	0	1	1588.38	0	7.37047	Q3
80	2	0	0	1	0	0	1	1.511	36.8	0	1	0	1	0	1	4.1	67.9537	111.969	0.4	15.126	72.5664	197.297	20	32	3.22	3.15	3.185	9.47	32	0	4.10189	1	1	526.871	1	6.26696	Q1
63	2	0	0	1	0	0	1	1.562	54.4	1	1	1	0	0	0	6.6	45.5598	64.4788	1.8	21.0084	200.885	168.726	29	30	4.38	3.97	4.175	11.44	30	0	5.71209	0	1	1843.86	0	7.51962	Q3
70	2	0	0	1	0	0	0	1.515	44.9	1	0	0	1	0	0	6.6	57.529	121.236	0.6	14.5658	120.354	200	26	26	3.12	2.47	2.795	11.93	26	0	4.94122	1	1	1080.78	1	6.98544	Q2
65	2	1	0	1	0	0	1	1.53	49.6	1	0	0	0	0	0	5.2	60.6178	151.351	0.8	18.4874	119.469	240.154	25	26	3.03	3.09	3.06	11.02	26	0	5.3799	0	1	1423.07	0	7.26057	Q3
68	1	1	0	1	1	1	0	1.595	57.2	1	1	0	1	0	0	5.2	62.5483	105.405	0.8	16.8067	62.8319	180.309	39	37	2.53	2.25	2.39	7.79	39	0	7.39069	0	0	648.027	0	6.47393	Q1
71	2	1	0	1	0	0	1	1.504	55.5	2	0	0	1	0	0	8.2	35.1351	93.0502	7.9	17.3669	65.4867	141.699	32	30	2.75	2.5	2.625	8.5	32	0	5.84978	0	1	515.006	0	6.24418	Q1
67	2	1	0	1	0	0	0	1.555	44.2	0	1	0	0	0	0	4	66.0232	100.386	1	13.7255	161.062	192.278	28	29	3.75	3.6	3.675	8.87	29	0	4.85731	1	1	1368.82	1	7.2217	Q3
70	1	1	0	1	0	1	1	1.562	53.2	1	1	0	0	0	0	6	53.2819	79.1506	0.7	10.3641	82.3009	149.035	34	38	2.6	2.7	2.65	10.97	38	0	7.21481	0	1	652.535	0	6.48086	Q1
70	2	1	0	1	0	0	1	1.555	56.7	1	1	0	1	1	1	7.4	47.1042	156.371	5.2	13.7255	179.646	232.819	34	30	3.85	3.22	3.535	12.44	34	0	5.80912	0	1	2371.47	0	7.77127	Q4
74	1	1	0	1	0	1	0	1.643	56.3	1	1	0	1	0	0	7	71.0425	86.1004	2.5	14.8459	76.1062	172.587	44	42	2.53	2.6	2.565	8	44	0	7.00884	1	1	739.497	1	6.60597	Q1
72	2	0	1	1	1	0	0	1.398	51.6	2	1	0	1	0	0	4.6	60.6178	106.95	2.9	11.7647	134.513	190.734	18	17	6	5.4	5.7	12.5	18	0	5.78611	0	1	1323.86	0	7.18831	Q3
63	1	1	1	1	1	1	0	1.58	56.5	1	1	0	1	0	0	6	27.7992	57.529	19	14.5658	500	147.49	31	37.5	7.1	6.1	6.6	9.87	37.5	0	7.48738	0	1	4166.6	0	8.33486	Q4
66	2	0	1	1	1	0	1	1.557	66	2	1	0	1	0	1	3.9	46.332	99.6139	4.1	9.52381	369.027	207.336	30	24.5	4.1	3.3	3.7	11.6	30	0	6.60448	0	1	5049.82	0	8.52711	Q4
64	1	1	1	1	1	0	0	1.6	65.4	2	1	0	0	0	0	5.8	47.8764	75.6757	2.1	19.3277	233.628	156.371	22	25	5	3.5	4.25	11.09	25	1	8.04148	0	1	2389.23	0	7.77873	Q4
63	2	1	1	1	0	0	0	1.534	52	1	0	0	0	0	0	4.1	50.9653	126.255	0.1	22.409	147.788	209.653	19	20	4.3	3.4	3.85	15.79	20	0	5.59835	0	1	1611.17	0	7.38472	Q3
65	2	1	1	1	1	0	1	1.518	51.4	1	1	0	1	0	0	4.9	57.529	146.332	0.8	15.4062	190.265	241.699	20	23	5.4	4.5	4.95	18.75	23	0	5.56033	0	1	2363.73	0	7.768	Q4
63	1	1	1	1	1	1	0	1.703	73.3	2	1	0	1	0	0	8.9	41.6988	87.6448	9.1	14.0056	500	242.471	39	40	3.3	3.4	3.35	12.44	40	0	8.01666	0	1	8886.56	0	9.0923	Q4
70	1	1	1	1	1	1	0	1.532	48.1	1	1	0	0	0	0	3.6	47.1042	72.2008	5.3	13.4454	147.788	146.332	22.5	26	3.88	3.66	3.77	10.53	26	1	6.94399	1	1	1040.21	1	6.94718	Q2
69	2	1	1	1	0	0	0	1.589	57.4	1	0	0	0	0	0	6.3	39.7683	77.6062	6.4	14.0056	500	207.722	23.5	20	3.16	3.06	3.11	12.56	23.5	0	5.77543	0	1	5961.62	0	8.6931	Q4
63	2	1	1	1	0	0	0	1.456	40.9	1	1	0	0	0	0	3.4	31.6602	84.9421	7.7	12.0448	500	181.467	16	17.5	6.3	4.6	5.45	14.69	17.5	1	4.81	1	1	3711	1	8.21906	Q4
65	2	0	1	1	0	0	0	1.504	50.1	1	0	0	0	0	0	4.7	39.3822	72.2008	2.7	15.4062	299.115	157.143	29	27	4.1	3.8	3.95	5.84	29	0	5.48718	0	1	2354.89	0	7.76425	Q4
63	2	0	1	1	0	0	0	1.517	54.8	1	0	0	1	0	1	3.2	53.668	98.4556	1.3	11.4846	209.735	194.208	19	21.5	3.9	3.2	3.55	9.8	21.5	0	5.88031	0	1	2232.13	0	7.71071	Q4
62	2	1	1	1	0	0	1	1.604	69.4	2	1	0	0	0	0	4.7	55.2124	166.023	2.8	8.96358	342.478	300.772	0	33.5	3.2	2.5	2.85	13.8	33.5	0	6.73115	0	1	7148.74	0	8.87469	Q4
67	1	1	1	1	1	1	0	1.554	62.2	2	1	0	0	0	0	5.7	41.6988	103.475	1.4	12.0448	192.92	176.448	32.5	33.5	3.9	3.9	3.9	11.7	33.5	0	8.01908	0	1	2117.31	0	7.6579	Q4
66	1	1	1	1	0	0	0	1.603	56.4	1	1	0	0	0	0	4.4	59.8456	104.633	1.7	24.0896	115.044	189.189	35.5	27	4.1	3.7	3.9	8.8	35.5	0	7.31913	0	1	1227.55	0	7.11278	Q3
65	2	1	1	1	0	0	0	1.566	47.2	1	1	0	0	0	0	5.2	54.8263	77.9923	1.5	12.605	155.752	161.776	26	23.5	3.8	3.8	3.8	10.1	26	0	5.10358	1	1	1189.3	1	7.08112	Q3
63	1	1	1	1	0	0	1	1.633	61.2	1	1	0	1	0	0	3.4	61.7761	85.7143	1.3	16.8067	172.566	177.606	44	40.4	3.1	2.9	3	10.5	44	0	7.56207	0	1	1875.71	0	7.53674	Q4
65	2	1	1	1	0	0	0	1.454	58.6	2	0	0	1	0	0	6	50.1931	119.305	2	8.40336	259.292	218.919	23.5	24.5	4.3	3.6	3.95	10.7	24.5	0	6.39397	0	1	3326.37	0	8.10964	Q4
62	1	1	1	1	1	1	0	1.618	60.7	1	0	0	0	0	0	2.2	45.9459	93.4363	6.2	8.40336	429.204	228.185	35.5	0	3.8	3.1	3.45	12.6	35.5	0	7.6189	0	1	5944.83	0	8.69028	Q4
68	1	1	1	1	1	0	0	1.613	67.9	2	1	1	0	0	0	5	39.7683	71.4286	1	17.6471	141.593	147.104	38.9	38.2	3.4	2.4	2.9	8.3	38.9	0	8.09442	0	1	1414.28	0	7.25438	Q3
60	1	1	1	1	0	1	0	1.574	62.5	2	1	0	0	0	0	4.4	50.5792	154.826	1.4	18.4874	81.4159	223.938	33.5	34.2	3.4	2.8	3.1	13.1	34.2	0	8.03087	0	1	1139.51	0	7.03835	Q2
60	2	1	1	1	0	0	0	1.45	60.4	2	1	1	1	0	0	5.2	59.8456	155.985	2.3	17.6471	190.265	247.49	0	14.2	3.6	3.3	3.45	16.9	14.2	1	6.66216	0	1	2844.17	0	7.95303	Q4
60	2	1	1	1	0	0	0	1.52	64	2	1	0	0	0	0	3.6	61.7761	92.6641	1.8	9.2437	123.894	185.714	20.7	23	3.5	3.2	3.35	13.3	23	0	6.68759	0	1	1472.57	0	7.29476	Q3
63	1	1	1	1	1	0	0	1.645	70.1	2	1	0	0	0	0	5.3	56.3707	115.444	2.6	10.3641	294.69	256.371	35.8	38.3	3.4	2.8	3.1	10.6	38.3	0	8.13437	0	1	5296.05	0	8.57472	Q4
62	1	1	1	1	1	1	0	1.74	59.7	1	1	0	0	0	0	7.1	76.4479	64.8649	0.8	22.409	104.425	167.954	45.2	0	4.1	3.8	3.95	18.5	45.2	0	6.95538	1	1	1047.05	1	6.95373	Q2
61	2	1	1	1	0	0	0	1.543	65.4	2	1	0	0	0	0	3.6	50.1931	165.251	0.5	22.1288	116.814	250.579	24.1	23.6	3.9	3.1	3.5	13.9	24.1	0	6.69102	0	1	1914.34	0	7.55713	Q4
73	2	1	0	1	0	0	1	1.444	49.6	1	1	0	0	0	0	4	38.2239	132.046	12.9	12.3249	155.752	201.931	12.1	10.1	3.9	3.7	3.8	12.91	12.1	1	5.45653	0	1	1559.98	0	7.35243	Q3
75	1	1	0	1	0	0	0	1.562	49.6	1	0	0	1	0	0	4.9	33.9768	99.2278	5.2	23.2493	210.619	175.676	27.5	25	6.2	5.4	5.8	12.68	27.5	1	6.85421	1	1	1835.24	1	7.51493	Q3
65	2	0	0	1	0	0	0	1.461	39.3	0	1	0	0	0	0	2.2	52.5097	100.386	0.2	17.3669	66.3717	164.865	20	0	4.5	3.8	4.15	9.7	20	0	4.62286	1	1	430.035	1	6.06387	Q1
80	2	0	0	1	0	0	1	1.436	36.1	0	0	0	1	0	0	3.9	55.5985	102.317	0.4	20.7283	95.5752	183.012	15.5	15	5.8	5.1	5.45	15.8	15.5	1	4.08686	1	1	631.438	1	6.448	Q1
67	1	1	0	1	1	1	1	1.603	57.4	1	1	0	0	1	1	5.7	48.6486	91.1197	1.6	14.2857	178.761	169.884	0	23.5	4.1	3.7	3.9	10.87	23.5	1	7.37984	0	1	1743.16	0	7.46346	Q3
65	2	1	0	1	0	0	1	1.447	48	1	1	0	0	0	0	3.1	42.471	81.8533	1.4	11.2045	248.673	171.815	21.5	21.3	3.6	4	3.8	9.25	21.5	0	5.44314	0	1	2050.83	0	7.626	Q4
72	1	1	0	1	0	0	0	1.592	60.1	1	0	0	1	0	0	3.7	54.4402	111.583	5.5	20.4482	294.69	216.216	26	25.5	6.3	4.9	5.6	13.66	26	1	7.56835	0	1	3829.38	0	8.25046	Q4
70	2	1	0	1	0	0	1	1.498	48.2	1	1	0	0	0	0	4.6	41.6988	89.1892	4.9	14.0056	238.053	170.27	7.5	14	5.9	5	5.45	15.25	14	1	5.25676	1	1	1953.71	1	7.57748	Q4
70	2	0	0	1	0	0	1	1.485	47.1	1	0	0	1	0	0	4.6	40.1544	74.5174	3.4	11.7647	490.265	211.969	0	10	6.6	6.1	6.35	22.84	10	1	5.18986	1	1	4894.69	1	8.49591	Q4
63	1	1	0	1	1	0	1	1.524	43	1	1	0	0	0	0	3.5	58.3012	116.216	0.6	12.605	122.124	201.158	28	26	3	3.3	3.15	9.31	28	0	6.66794	1	1	1056.35	1	6.96257	Q2
61	2	1	0	1	0	0	1	1.503	41.9	1	1	0	0	0	0	2.6	49.8069	111.969	0.8	17.3669	243.363	206.178	19.5	0	4.5	3.8	4.15	13.4	19.5	0	4.8547	1	1	2102.37	1	7.65082	Q4
60	1	1	0	1	1	1	0	1.653	56.7	1	1	0	0	0	0	2	64.4788	146.332	0.9	23.2493	127.434	233.591	41	34	2.34	2.32	2.33	11.09	41	0	7.18128	0	0	1687.81	0	7.43119	Q3
70	2	1	0	1	0	0	0	1.515	53.1	1	1	0	0	0	0	4.4	40.1544	98.0695	1.9	17.3669	193.805	186.486	34.1	30.8	2.54	2.69	2.615	7.21	34.1	0	5.63073	0	1	1919.14	0	7.55963	Q4
71	1	1	0	1	0	1	1	1.575	58.1	1	1	0	0	0	0	3.9	62.9344	163.32	1.5	16.8067	126.549	247.49	42.2	44.2	2.18	2.13	2.155	6.41	44.2	0	7.51859	0	0	1819.67	0	7.50641	Q3
65	1	1	0	1	1	1	0	1.601	51.3	1	0	0	0	0	0	4.2	65.6371	128.185	0.6	17.9272	61.9469	213.514	28.2	28	3.03	2.63	2.83	6.44	28.2	0	6.9595	1	1	678.52	1	6.51991	Q1
61	2	1	0	1	0	0	0	1.47	50.1	1	0	0	1	1	1	6.1	58.6873	126.255	2.9	15.6863	153.982	213.9	20.2	26.1	4.22	4.16	4.19	8.13	26.1	0	5.64408	0	1	1650.13	0	7.40861	Q3
66	2	1	0	1	0	0	0	1.549	53.4	1	1	0	1	0	0	4.3	58.3012	98.0695	0.4	13.1653	118.584	183.784	26.9	24.8	2.91	2.9	2.905	8.78	26.9	0	5.6237	0	1	1163.79	0	7.05944	Q3
79	1	1	0	1	1	1	0	1.523	38.5	0	1	0	0	0	0	5.9	73.3591	101.544	1.6	13.7255	107.965	200.772	22.5	25	3.32	3.47	3.395	9.81	25	1	6.04243	1	1	834.537	1	6.72688	Q2
75	1	0	0	1	1	1	0	1.674	40.4	0	1	0	0	0	0	4.1	62.5483	95.3668	0.6	15.4062	70.7965	172.587	33.9	27	2.72	3.09	2.905	9.19	33.9	0	5.76175	1	1	493.629	1	6.20178	Q1
74	2	1	0	1	0	0	0	1.572	43.5	0	1	0	0	0	1	3.9	54.8263	105.019	0.4	19.0476	83.1858	179.537	26.2	23.9	12.31	12.63	12.47	13	26.2	0	4.66695	1	1	649.669	1	6.47646	Q1
74	1	1	0	1	1	0	0	1.663	64	1	1	1	0	0	0	8.5	40.1544	156.371	5.9	14.0056	285.841	251.737	22.8	30.1	6.41	6.87	6.64	15.47	30.1	0	7.45601	0	1	4605.24	0	8.43495	Q4
64	2	1	0	1	0	0	0	1.571	46.1	1	1	0	0	0	0	2.5	90.3475	99.6139	0.2	21.0084	76.1062	214.286	30.2	29	2.59	2.88	2.735	10.62	30.2	0	5.0218	1	1	751.82	1	6.6225	Q2
81	2	0	1	1	0	0	1	1.413	55.4	2	0	0	1	0	0	6.2	62.1622	151.737	6.8	14.8459	327.434	265.251	22	20	6.8	4.2	5.5	11.1	22	0	5.94485	0	1	4811.61	0	8.47879	Q4
65	2	1	1	1	0	0	0	1.493	52.2	1	0	0	1	0	0	6.4	35.1351	59.8456	10.3	15.9664	500	186.486	26.7	27	3.63	3.75	3.69	8.06	27	0	5.69736	0	1	4867.3	0	8.49029	Q4
65	1	1	1	1	1	1	0	1.621	61.5	1	1	0	0	0	0	6.2	41.3127	111.969	5.4	15.9664	396.46	218.919	36.5	34.5	2.56	2.06	2.31	8.31	36.5	0	7.61946	0	0	5337.75	0	8.58256	Q4
61	1	1	1	1	1	1	0	1.678	64.6	1	1	0	0	0	0	5.5	45.5598	107.722	2.3	11.7647	171.681	181.081	48.5	36.5	3.35	3.16	3.255	9.97	48.5	0	7.59226	0	1	2008.3	0	7.60504	Q4
62	2	1	1	1	0	0	1	1.499	60.3	2	1	1	1	0	1	4.7	48.6486	85.3282	2.1	14.8459	206.195	175.676	31	24.5	2.41	2.41	2.41	6.5	31	0	6.42554	0	0	2184.27	0	7.68904	Q4
60	1	1	1	1	1	1	0	1.603	52.9	1	0	0	1	0	0	5.3	39.3822	150.579	5.2	20.4482	119.469	217.761	26	20	2.44	2.56	2.5	6.4	26	1	7.14264	0	0	1376.23	0	7.2271	Q3
64	1	1	1	1	1	1	1	1.644	49.8	0	1	1	0	0	0	5.3	66.4093	131.274	1.1	12.0448	81.4159	222.008	31.2	31.1	3.56	3.9	3.73	9.41	31.2	0	6.67701	1	1	900.133	1	6.80254	Q2
66	1	1	1	1	1	1	1	1.479	46.8	1	1	0	0	0	0	2.6	76.0618	116.602	0.6	20.1681	85.8407	213.9	38.5	36	2.25	2.47	2.36	7.78	38.5	0	7.14428	0	0	859.309	0	6.75613	Q2
61	1	1	1	1	1	1	0	1.584	56.8	1	1	0	0	0	0	5.3	55.2124	121.622	1.2	12.605	183.186	210.039	42	39	1.94	2.09	2.015	7.66	42	0	7.51924	0	0	2185.44	0	7.68957	Q4
76	2	1	1	1	0	0	0	1.54	44.1	1	0	0	1	0	0	3.8	61.0039	165.637	1.7	17.9272	159.292	261.776	31.5	29.5	4.84	3.22	4.03	6.22	31.5	0	4.73617	1	1	1838.92	1	7.51693	Q3
79	1	1	1	1	1	1	0	1.679	48	0	0	0	0	0	0	6.6	67.9537	78.3784	1.5	16.8067	84.9557	165.251	31.5	32	4.53	3.5	4.015	11.56	32	0	6.21428	1	1	673.873	1	6.51304	Q1
61	1	1	1	1	0	1	0	1.563	64.3	2	1	0	0	0	0	7.1	52.5097	137.066	2.3	17.0868	190.265	222.008	49.5	45.5	3.22	2.47	2.845	8.37	49.5	0	8.22319	0	1	2716.06	0	7.90694	Q4
63	1	0	1	1	1	1	0	1.568	41.5	0	1	0	1	0	0	4.5	66.4093	108.108	0.5	12.605	87.6106	189.189	24.3	27.2	2.28	2.25	2.265	8.71	27.2	1	6.37271	1	0	687.862	1	6.53359	Q1
60	1	1	1	1	1	0	0	1.651	57	1	1	0	0	0	0	5.5	61.39	166.409	1.2	15.6863	107.965	251.351	44.8	42.4	2.07	1.91	1.99	7.54	44.8	0	7.21208	0	0	1546.81	0	7.34395	Q3
68	2	1	1	1	0	0	0	1.505	63	2	1	0	1	0	0	6.3	48.6486	96.9112	8.9	13.1653	150.442	176.062	16.1	12.5	2.47	2.56	2.515	7.66	16.1	1	6.53481	0	1	1668.69	0	7.4198	Q3
66	1	1	1	1	1	1	0	1.665	69.1	2	0	0	0	0	0	7.4	47.8764	106.95	11	13.4454	77.8761	167.954	34.1	38.8	1.97	2.12	2.045	7.28	38.8	0	7.90766	0	0	903.799	0	6.80661	Q2
62	1	1	1	1	1	1	0	1.638	55	1	0	0	0	0	0	4	65.6371	87.2587	1.8	20.4482	72.5664	167.181	39.1	38.2	2.75	2.22	2.485	5.91	39.1	0	7.10372	0	0	667.246	0	6.50316	Q1
62	2	1	0	1	0	0	0	1.467	35.2	0	1	0	0	0	0	4	45.1737	53.2819	0.8	12.8852	115.044	137.452	21.5	21.5	3.72	3.35	3.535	6.14	21.5	0	4.29885	1	1	556.619	1	6.32188	Q1
62	1	1	0	1	1	1	1	1.634	54	1	1	0	1	0	1	11.6	68.7259	162.934	9.5	18.2073	92.0354	254.054	36	30	3.18	2.6	2.89	10.99	36	0	7.05023	1	1	1262.63	1	7.14095	Q3
68	1	0	0	1	1	1	1	1.622	48	0	1	0	0	0	0	3.7	66.0232	94.2085	1.3	12.605	92.9204	183.012	36.9	39.5	3.56	4.81	4.185	13.6	39.5	0	6.58159	1	1	816.264	1	6.70474	Q2
65	1	1	0	1	1	1	0	1.624	50.9	1	0	0	0	0	0	5.9	96.9112	143.629	0.5	15.6863	67.2566	260.232	33.5	32.5	2.41	2.5	2.455	7.64	33.5	0	6.82781	1	0	890.867	0	6.7922	Q2
65	2	1	0	1	0	0	1	1.452	38.4	0	0	0	0	0	0	5.6	70.2703	181.081	1	19.888	84.9557	274.517	20	19.5	3.15	3.4	3.275	7.71	20	0	4.55228	1	1	895.558	1	6.79745	Q2
68	2	1	0	1	0	0	1	1.563	50	1	0	0	0	0	0	6.1	58.6873	132.046	0.4	18.7675	121.239	210.425	23.5	21.5	3.9	3.5	3.7	11.62	23.5	0	5.28582	1	1	1275.58	1	7.15116	Q3
61	1	1	1	1	0	1	0	1.559	51.5	1	0	0	0	0	0	5.1	52.1236	72.973	1.2	13.1653	46.9027	140.541	33.5	40	3.41	2.47	2.94	9.48	40	0	7.23141	0	1	339.474	0	5.8274	Q1
76	2	0	1	1	0	0	1	1.567	53.2	1	0	0	0	0	1	5.1	40.5405	120.463	1.2	16.8067	114.159	193.822	22	22	4.09	4.44	4.265	12.66	22	0	5.40727	0	1	1177.14	0	7.07084	Q3
63	1	0	1	1	0	1	1	1.641	54.9	1	1	0	0	0	0	5	52.8958	92.278	0.3	12.8852	130.089	167.954	31.5	30	3.07	3.41	3.24	7.48	31.5	0	7.06879	0	1	1199.5	0	7.08966	Q3
61	2	0	1	1	0	0	0	1.556	52.4	1	0	0	0	0	0	5.6	44.0154	105.792	1.1	10.9244	207.08	208.88	26.5	26.5	3.69	3.4	3.545	8.37	26.5	0	5.60084	0	1	2266.55	0	7.72602	Q4
72	1	1	1	1	1	1	0	1.696	67.4	1	0	0	1	0	1	4.9	42.471	146.332	5	15.126	153.982	218.147	32.5	35	3.47	3.22	3.345	9.28	35	0	7.54529	0	1	2264.02	0	7.7249	Q4
68	2	1	1	1	0	0	0	1.57	56.8	1	1	0	0	0	0	5.4	44.0154	91.1197	4.4	15.126	173.451	169.112	13.5	19	3.79	3.75	3.77	14.3	19	0	5.80161	0	1	1666.1	0	7.41824	Q3
66	2	1	1	1	0	0	0	1.526	56.6	2	1	0	0	0	0	4.7	54.0541	152.896	2.1	19.888	195.575	250.965	17	19	3.38	2.78	3.08	7.98	19	0	5.95403	0	1	2778.07	0	7.92951	Q4
72	2	0	1	1	0	0	1	1.467	58	2	0	0	1	0	0	5.6	47.4903	128.958	2	22.409	114.159	213.127	23	23.5	3.28	3.25	3.265	6.29	23.5	0	6.17163	0	1	1411.17	0	7.25217	Q3
64	1	1	0	1	0	1	1	1.699	59.1	1	1	0	0	0	0	5.9	32.0463	80.3089	0.9	10.084	118.584	138.996	48	42	3.97	4.13	4.05	8.27	48	0	7.07739	0	1	974.129	0	6.88154	Q2
64	2	1	0	1	0	0	1	1.6	53.6	1	1	0	0	0	0	4.6	57.9151	99.6139	1.4	18.2073	73.4513	179.537	30	31	2.91	2.94	2.925	11.52	31	0	5.52805	0	1	706.834	0	6.5608	Q1
64	1	1	0	1	1	1	0	1.684	63	1	1	0	0	0	0	6.1	70.2703	73.7452	3.3	21.2885	193.805	174.517	35	32	3.91	3.74	3.825	13.19	35	0	7.41286	0	1	2130.81	0	7.66426	Q4
63	2	1	0	1	0	0	0	1.494	52.1	1	1	0	0	0	0	5.9	48.2626	101.158	2.4	21.2885	174.336	167.954	28	24	3.85	4.03	3.94	12.03	28	0	5.71904	0	1	1525.51	0	7.33008	Q3
60	2	0	0	1	0	0	1	1.51	42.8	1	1	0	0	0	0	5.2	50.9653	156.757	1	11.2045	91.1504	233.977	38	36	4.09	4.47	4.28	12.2	38	0	4.93505	1	1	912.8	1	6.81652	Q2
66	2	1	0	1	1	0	1	1.53	56.4	2	1	0	0	0	0	5	61.0039	162.162	1.1	21.0084	127.434	266.409	36	38	4.07	3.62	3.845	7.52	38	0	5.92473	0	1	1914.75	0	7.55734	Q4
70	1	1	0	1	1	0	0	1.677	63.7	1	1	1	0	0	0	5.6	31.6602	76.834	4.5	17.6471	75.2212	131.274	43	45	3.34	3.47	3.405	10.49	45	0	7.41734	0	1	629.012	0	6.44415	Q1
65	2	0	0	1	0	0	0	1.645	78.2	2	1	1	1	0	1	4.6	36.6795	52.1236	2.2	14.8459	109.735	124.71	34	33	3.18	3	3.09	13.71	34	0	7.14853	0	1	1070.17	0	6.97557	Q2
63	1	1	0	1	1	1	0	1.672	54.2	1	0	0	0	0	0	7.7	37.8378	109.653	4.9	13.7255	274.336	214.286	47	46	4.06	3.11	3.585	9.97	47	0	6.87942	1	1	3186.22	1	8.06659	Q4
64	2	1	0	1	0	0	0	1.49	42.6	1	0	0	0	0	0	4.2	61.0039	88.0309	2	13.7255	74.3363	169.112	32	35	3.41	3.34	3.375	11.75	35	0	4.88798	1	1	535.531	1	6.28326	Q1
69	1	1	0	1	0	1	0	1.612	52.6	1	1	0	0	0	0	4.9	45.1737	79.5367	0.5	15.9664	74.3363	150.193	46	44	2.94	2.69	2.815	7.62	46	0	6.94974	1	1	587.268	1	6.37548	Q1
59	1	1	0	1	1	1	0	1.616	56.2	1	1	0	0	0	0	4.9	66.7954	89.1892	3.8	16.8067	53.0973	172.587	40.5	42	3.8	3.2	3.5	11.53	42	0	7.33951	0	1	515.011	0	6.24419	Q1
59	1	1	0	1	0	1	0	1.582	44.6	0	1	0	0	0	1	5	56.3707	100.386	4.3	14.0056	103.54	179.923	37	38	4.53	4.22	4.375	10.73	38	0	6.61847	1	1	830.861	1	6.72246	Q2
64	2	1	0	1	0	0	1	1.538	49	1	1	1	0	0	0	5	47.8764	117.375	1.4	14.8459	92.0354	193.436	33	32	3.7	4.2	3.95	9.45	33	0	5.32695	1	1	872.346	1	6.77119	Q2
64	2	1	0	1	0	0	1	1.599	76.1	2	0	0	1	1	1	5	24.3243	24.3243	8.8	13.4454	363.717	107.336	22	25	3.75	3.89	3.82	11.16	25	0	7.22919	0	1	2970.93	0	7.99663	Q4
66	1	1	0	1	0	1	0	1.56	45.6	1	1	0	0	0	0	6.6	77.9923	117.761	1.2	14.8459	71.6814	219.691	38	30	2.93	2.47	2.7	8.69	38	0	6.68261	1	1	718.098	1	6.57661	Q1
70	2	1	0	1	0	0	0	1.563	59.8	2	1	0	0	0	0	3.4	50.5792	94.5946	1.8	17.9272	78.7611	174.903	36	38	6.72	5.11	5.915	13.83	38	0	6.02975	0	1	823.78	0	6.7139	Q2
88	1	1	0	1	0	1	1	1.634	52.7	1	1	0	1	0	0	6.4	54.8263	59.4595	1.1	17.6471	63.7168	135.907	28	23.5	8.43	8.56	8.495	19.29	28	0	6.59595	1	1	456.36	1	6.12328	Q1
73	2	1	0	1	0	0	0	1.515	46.9	1	1	0	1	0	0	3.7	61.39	125.869	0.3	11.4846	99.115	214.286	32.5	32	4.06	3.16	3.61	11.36	32.5	0	5.06103	1	1	996.106	1	6.90385	Q2
74	1	1	0	1	1	1	1	1.664	72.6	2	1	0	1	0	0	6.4	36.2934	146.718	2.1	10.6443	85.8407	204.247	39	34	3.16	3.22	3.19	10.89	39	0	8.05036	0	1	1272.88	0	7.14903	Q3
63	2	1	0	1	0	0	0	1.561	54.1	1	1	0	0	0	0	4.6	45.5598	111.197	1.8	22.6891	124.779	181.853	33.5	34.5	3.1	3	3.05	8.08	34.5	0	5.69125	0	1	1227.61	0	7.11282	Q3
63	1	1	0	1	0	1	0	1.641	64.6	1	1	0	0	0	0	7.6	36.6795	151.737	1.2	13.7255	117.699	220.849	36	32	4.7	4.4	4.55	8.71	36	0	7.76399	0	1	1679.2	0	7.42607	Q3
65	1	1	0	1	1	1	0	1.643	46	0	1	0	0	0	0	4.9	43.2432	105.019	2.2	8.12325	58.4071	167.954	43	45	4.09	4.22	4.155	7.85	45	0	6.39579	1	1	451.245	1	6.11201	Q1
61	1	1	0	1	0	1	0	1.559	52.5	1	1	0	0	0	0	4.5	40.9266	76.4479	0.1	12.605	60.177	132.819	42.5	40.5	3.47	2.91	3.19	8.74	42.5	0	7.31082	0	1	419.613	0	6.03933	Q1
59	2	1	0	1	0	0	0	1.578	50.7	1	1	0	0	0	0	4.6	59.4595	51.3514	1.9	12.0448	92.9204	140.154	28	24	4.01	2.81	3.41	11.43	28	0	5.43825	0	1	660.276	0	6.49266	Q1
60	2	1	0	1	0	0	1	1.57	56.9	1	0	0	0	0	0	3	58.3012	154.826	0.4	10.9244	68.1416	236.293	35	38	4.53	3.84	4.185	9.88	38	0	5.92953	0	1	916.17	0	6.8202	Q2
62	2	1	0	1	0	0	0	1.595	62.7	2	1	0	0	0	0	5.3	47.1042	128.185	7.2	13.7255	94.6903	198.842	30.5	29	2.59	2.47	2.53	9.82	30.5	0	6.26118	0	1	1180.54	0	7.07373	Q3
64	1	1	0	1	1	1	1	1.598	59	1	1	0	0	0	0	5.3	45.9459	88.417	3.1	13.1653	66.3717	152.51	32.5	35	3.91	3.53	3.72	8	35	0	7.56954	0	1	597.217	0	6.39228	Q1
65	1	1	0	1	0	1	0	1.53	47.1	1	1	0	0	0	1	4.8	49.8069	93.4363	1.7	13.4454	72.5664	168.34	31.9	28.5	2.91	2.81	2.86	10.75	31.9	0	6.94959	1	1	575.364	1	6.355	Q1
60	1	1	0	1	1	1	1	1.639	58.2	1	0	0	0	0	0	5.3	37.0656	67.9537	0.2	18.4874	72.5664	123.552	31.9	34.5	3.44	2.91	3.175	8.68	34.5	0	7.35649	0	1	521.805	0	6.25729	Q1
84	2	0	0	1	0	0	1	1.395	33.3	0	1	0	0	0	1	5	53.2819	171.815	1.5	17.9272	163.717	277.992	26	23.5	3.91	4.31	4.11	12.92	26	0	3.75144	1	1	1515.55	1	7.32353	Q3
64	1	1	0	1	0	0	1	1.57	47.9	1	1	0	0	0	0	8.7	48.6486	107.336	0.4	14.0056	59.292	167.568	30.8	36	3.03	2.87	2.95	10.8	36	0	6.85127	1	1	475.907	1	6.16522	Q1
60	2	1	0	1	0	0	1	1.576	47.7	1	1	0	0	0	1	3.6	46.7181	163.707	2	10.6443	108.85	241.313	21.5	19.5	2.72	3.03	2.875	9.16	21.5	0	5.19544	1	1	1252.93	1	7.13324	Q3
66	2	1	0	1	0	0	1	1.485	48	1	1	0	0	0	0	4.3	52.1236	88.8031	13.3	12.0448	53.0973	155.985	24.5	22.5	3.31	3.18	3.245	13.87	24.5	0	5.33574	1	1	397.554	1	5.98533	Q1
71	1	1	0	1	0	0	0	1.565	41	0	1	0	0	0	0	5.7	56.3707	78.7645	5.7	11.7647	51.3274	157.915	29.8	29.5	2.47	2.41	2.44	11.94	29.8	0	6.22381	1	0	332.32	0	5.8061	Q1
63	1	1	0	1	0	1	0	1.605	48.5	1	1	0	0	0	0	6.8	50.1931	138.996	1.6	24.93	68.1416	212.741	24.5	24.1	2.69	2.29	2.49	11.28	24.5	1	6.76042	1	0	703.082	1	6.55547	Q1
63	2	1	0	1	0	0	0	1.471	41.4	1	1	0	0	0	0	3.4	52.5097	117.761	0.3	16.8067	73.4513	191.892	23.2	21.2	3.16	2.94	3.05	14.34	23.2	0	4.83118	1	1	583.521	1	6.36908	Q1
68	2	1	0	1	0	0	1	1.428	38.7	1	0	0	0	0	0	2.8	61.0039	89.5753	16.6	16.5266	80.531	185.328	22.5	23.2	3.06	3.12	3.09	12.65	23.2	0	4.55462	1	1	577.584	1	6.35885	Q1
74	1	1	0	1	0	0	0	1.635	68.5	2	1	0	0	0	0	6.6	47.1042	130.502	5	13.7255	63.7168	207.722	31.9	28.5	3.1	3.1	3.1	11.58	31.9	0	7.92638	0	1	906.624	0	6.80973	Q2
66	1	1	0	1	0	0	0	1.677	52.7	1	1	0	0	0	0	4.9	35.1351	76.834	10.3	23.8095	80.531	132.432	37.2	27.9	4.06	3.91	3.985	11.69	37.2	0	6.71507	1	1	562.041	1	6.33157	Q1
65	2	1	0	1	0	0	0	1.505	46	1	0	0	0	0	0	4.5	53.668	93.0502	25.9	26.3305	75.2212	175.29	24.5	23.5	4.34	3.4	3.87	13.24	24.5	0	5.13526	1	1	606.533	1	6.40776	Q1
64	2	1	0	1	0	0	0	1.505	50.2	1	1	0	0	0	0	4.2	50.9653	101.544	1.5	9.2437	84.9557	172.201	27.9	26.2	3.13	3.78	3.455	11.47	27.9	0	5.50948	0	1	734.398	0	6.59905	Q1
68	1	1	0	1	1	0	0	1.635	73.1	2	0	0	0	0	0	8	43.6293	94.5946	11.6	10.9244	221.239	195.753	39	41.2	2.63	2.72	2.675	11.02	41.2	0	8.34153	0	1	3165.83	0	8.06017	Q4
58	2	1	0	1	0	0	1	1.465	52.3	2	0	0	0	1	0	5.1	56.3707	106.564	4	22.1288	100.885	193.822	21	19.5	2.91	2.94	2.925	10.93	21	0	5.9073	0	1	1022.66	0	6.93016	Q2
61	2	1	0	1	0	0	0	1.62	65	2	1	0	0	0	0	4.7	43.2432	94.9807	3.2	12.3249	182.301	186.1	34.9	34.2	3.19	3.31	3.25	9.18	34.9	0	6.3546	0	1	2205.21	0	7.69858	Q4
59	1	1	0	1	0	1	1	1.677	52.6	1	1	0	0	0	0	7.3	60.2317	91.5058	5	22.6891	74.3363	182.239	36.9	30	1.87	2.75	2.31	11.58	36.9	0	6.80031	1	0	712.572	0	6.56888	Q1
77	1	1	0	1	0	1	1	1.501	43.5	1	1	0	0	0	1	5.3	27.7992	76.4479	2.4	16.2465	92.0354	126.641	26.7	26	3.22	3.34	3.28	10.9	26.7	1	6.57754	1	1	507.012	1	6.22853	Q1
68	2	1	0	1	0	0	1	1.425	45.4	1	0	0	0	0	0	7	41.3127	96.9112	13.3	18.2073	188.496	177.992	23.1	23.1	3.1	3.12	3.11	10.94	23.1	0	5.1948	1	1	1523.2	1	7.32857	Q3
69	1	1	0	1	1	1	0	1.69	54.1	1	1	0	0	0	0	8.7	42.471	67.1815	1	23.5294	59.292	128.571	0	34	2.75	2.16	2.455	9.8	34	0	6.71661	1	0	412.418	0	6.02204	Q1
72	1	1	0	1	0	0	0	1.607	48.6	1	1	0	1	0	0	5.3	50.1931	46.332	2.7	7.56302	61.0619	121.236	34	24.8	2	2.09	2.045	8.86	34	0	6.63041	1	0	359.78	0	5.88549	Q1
71	2	1	0	1	0	0	0	1.501	54.1	2	1	0	0	0	1	4.4	42.8571	109.653	2.1	9.80392	115.044	181.467	29.8	26.8	2.81	2.75	2.78	10.99	29.8	0	5.73901	0	1	1129.43	0	7.02947	Q2
59	1	1	0	1	0	1	0	1.711	52	0	0	0	0	0	0	4.7	81.4672	114.672	0.7	18.4874	54.8673	217.761	29.8	32	2.88	2.75	2.815	11.05	32	0	6.61744	1	1	621.292	1	6.4318	Q1
64	1	1	0	1	0	1	1	1.624	56	1	1	0	0	0	0	4.4	36.2934	102.317	0.2	16.2465	60.177	153.668	37.8	41.5	4	4.3	4.15	9	41.5	0	7.21505	0	1	517.847	0	6.24968	Q1
76	2	0	0	1	0	0	1	1.416	44.8	1	0	0	0	0	0	3.2	59.4595	101.931	0.4	13.7255	77.8761	188.031	20.2	15.3	3.09	3.04	3.065	16.24	20.2	0	5.00764	1	1	656.011	1	6.48618	Q1
75	2	0	0	1	0	0	0	1.521	75.8	2	1	0	0	0	0	5.5	42.0849	115.444	2.3	13.1653	188.496	193.822	19	21.2	3.38	2.44	2.91	14.56	21.2	0	7.42794	0	1	2769.33	0	7.92636	Q4
73	1	1	0	1	0	0	0	1.53	44.3	1	1	0	0	0	0	4.7	55.9846	86.8726	1.3	16.2465	59.292	164.865	29.1	27.9	2.5	2.44	2.47	5.74	29.1	0	6.59229	1	0	433.04	0	6.07083	Q1
72	2	1	0	1	0	0	1	1.435	54.4	2	1	1	1	0	0	3.7	57.529	140.154	2.6	10.084	86.7257	227.027	20	19.8	3	3.06	3.03	10.74	20	0	5.94627	0	1	1071.09	0	6.97643	Q2
62	2	1	0	1	0	0	0	1.628	50.7	1	1	0	0	0	0	4.6	53.668	79.9228	1.5	15.6863	150.442	165.637	0	26.9	2.93	2.75	2.84	13.39	26.9	0	5.26931	1	1	1263.39	1	7.14155	Q3
62	1	1	0	1	0	1	0	1.589	57.5	1	1	0	0	0	0	6.2	41.3127	126.255	1.3	10.6443	98.2301	193.822	26.9	29.9	2.78	2.44	2.61	8.61	29.9	0	7.53204	0	1	1094.75	0	6.99828	Q2
74	2	0	0	1	0	0	1	1.553	50.8	1	1	0	0	0	0	4.5	57.529	152.51	0.8	10.084	95.5752	232.432	26.5	23.5	2.78	2.09	2.435	10.74	26.5	0	5.28172	1	0	1128.51	0	7.02865	Q2
71	2	1	0	1	0	0	1	1.514	57.7	2	1	0	0	0	0	5.3	66.4093	163.32	19.2	12.8852	135.398	257.529	24.9	23.2	3.35	3.22	3.285	7.62	24.9	0	6.00468	0	1	2011.94	0	7.60685	Q4
70	1	1	0	1	1	1	0	1.631	60.8	1	1	0	1	0	0	9.9	59.4595	122.78	1.1	12.605	76.1062	217.761	12	19	3.15	2.53	2.84	8.21	19	1	7.4462	0	1	1007.63	0	6.91536	Q2
67	2	1	0	1	0	0	1	1.54	77.7	2	1	0	1	0	0	5.8	62.9344	115.83	3.5	14.5658	118.584	201.931	16.3	14.9	1.94	2.25	2.095	9.71	16.3	1	7.61094	0	0	1860.58	0	7.52865	Q3
67	1	1	0	1	0	1	0	1.631	60.6	1	1	0	0	0	0	7.3	38.9961	135.907	5.1	12.605	103.54	211.197	30.9	31.6	2.66	2.84	2.75	11.07	31.6	0	7.47342	0	1	1325.16	0	7.18929	Q3
61	1	1	0	1	0	1	0	1.719	47	0	1	0	0	0	0	5	44.4015	81.4672	10.2	12.8852	110.619	158.301	21.3	16.9	2.78	2.72	2.75	11.53	21.3	1	6.23335	1	1	823.026	1	6.71299	Q2
60	1	1	0	1	1	1	1	1.588	47.3	1	0	0	0	0	0	4.5	40.5405	115.058	0.8	20.7283	64.6018	178.378	17	21	5.59	4.81	5.2	11.55	21	1	6.78598	1	1	545.064	1	6.3009	Q1
60	2	1	0	1	0	0	0	1.588	45.1	0	0	0	1	0	0	4.7	66.0232	119.691	0.7	27.7311	99.115	215.444	18	19.9	3.06	2.75	2.905	10.46	19.9	0	4.96914	1	1	963.054	1	6.87011	Q2
53	1	1	0	1	1	1	1	1.678	65.2	1	1	0	0	0	0	5.9	39.7683	111.969	2.5	14.0056	123.009	178.378	35.8	33.2	2.5	2.75	2.625	4.84	35.8	0	7.73851	0	1	1430.63	0	7.26587	Q3
64	2	1	0	1	0	0	0	1.61	61.5	1	1	1	0	0	0	4.6	65.251	117.375	1.1	15.126	124.779	213.514	21.8	22.7	2.53	2.37	2.45	9.65	22.7	0	6.08908	0	0	1638.48	0	7.40152	Q3
69	1	1	0	1	0	1	0	1.638	66.7	2	1	0	1	0	1	7	49.0347	49.0347	0.4	15.6863	74.3363	118.533	36	32.1	1.85	2.19	2.02	7.63	36	0	7.84881	0	0	587.713	0	6.37624	Q1
77	1	1	0	1	0	1	0	1.62	41.2	0	1	0	0	0	0	4.4	26.6409	38.2239	2.7	8.96358	63.7168	83.7838	17	17.5	4.1	4.4	4.25	8.9	17.5	1	5.96273	1	1	219.944	1	5.39337	Q1
60	2	0	0	1	0	0	0	1.485	50.2	1	1	0	0	0	0	3.7	82.2394	135.135	1.8	8.68347	82.3009	240.154	18.2	14.9	2.37	2.25	2.31	9.11	18.2	0	5.62895	0	0	992.199	0	6.89992	Q2
65	1	1	0	1	0	1	0	1.754	56.3	0	0	0	0	0	0	4.5	51.3514	84.1699	1.2	11.4846	69.9115	163.707	34.3	33	2.68	2.56	2.62	11.82	34.3	0	6.64411	1	1	644.352	1	6.46825	Q1
65	2	1	0	1	0	0	0	1.524	52.8	1	1	0	0	0	0	4.1	50.9653	93.8224	2	7.56302	170.796	182.239	15	11.8	3.56	3.13	3.345	10.57	15	1	5.66061	0	1	1643.44	0	7.40455	Q3
59	1	1	0	1	1	1	0	1.655	66.7	2	1	0	0	0	0	7.4	47.4903	121.622	1.6	6.72269	76.1062	190.734	37.9	34	2.4	2.34	2.37	5.8	37.9	0	7.88989	0	0	968.218	0	6.87546	Q2
62	2	1	0	1	0	0	1	1.626	65.1	2	1	0	0	0	0	5.5	43.2432	99.2278	16	9.52381	88.4956	175.29	22.8	20.5	3.28	3.37	3.325	14.6	22.8	0	6.32537	0	1	1009.85	0	6.91756	Q2
72	1	0	0	1	0	1	0	1.686	66.3	1	1	0	0	0	0	7.8	31.2741	80.695	0.9	15.4062	110.619	147.876	25.8	20.8	3.03	2.81	2.92	12.68	25.8	1	7.52274	0	1	1084.54	0	6.98891	Q2
60	1	1	0	1	0	1	0	1.546	56.6	1	1	0	0	0	0	6	50.9653	119.691	1.4	16.2465	141.593	206.564	27	27	3.34	2.47	2.905	7.16	27	1	7.72264	0	1	1655.43	0	7.41182	Q3
63	1	0	0	1	1	1	0	1.744	65.6	1	1	0	0	0	0	6.7	47.4903	124.324	1.9	13.7255	134.513	207.336	34.2	33	2.38	1.84	2.11	10.69	34.2	0	7.2998	0	0	1829.55	0	7.51182	Q3
66	2	0	0	1	1	0	1	1.57	51.1	1	1	0	0	0	0	3.8	60.2317	201.544	0.6	9.80392	76.1062	285.714	15.5	17.2	3.84	3.91	3.875	10.44	17.2	1	5.38533	0	1	1111.15	0	7.01315	Q2
59	2	1	0	1	0	0	1	1.52	62.5	2	1	0	0	0	0	3.7	46.332	139.768	0.6	13.7255	107.965	225.483	15.5	21.2	2.94	3.04	2.99	7.38	21.2	0	6.5783	0	1	1521.51	0	7.32746	Q3
63	1	0	0	1	1	1	0	1.685	55.9	1	1	0	0	0	0	5	70.6564	112.741	0.9	23.2493	68.1416	208.108	28.3	23.9	3.44	3.38	3.41	7.3	28.3	0	6.93823	1	1	792.708	1	6.67545	Q2
60	2	1	0	1	0	0	0	1.54	49.7	1	1	0	0	0	0	4.4	38.2239	83.0116	3	9.80392	197.345	162.934	16.2	15.8	3.6	2.84	3.22	11.85	16.2	1	5.44152	0	1	1598.07	0	7.37655	Q3
60	1	1	0	1	0	0	0	1.632	58.3	1	1	0	0	0	0	4.7	59.0734	118.147	0.6	14.2857	57.5221	196.139	34.9	33.8	2.72	2.71	2.715	8.8	34.9	0	7.39886	0	1	657.76	0	6.48884	Q1
83	1	1	0	1	1	1	0	1.671	45.3	0	0	1	1	0	1	5.6	44.7876	128.571	0.5	17.6471	93.8053	199.614	9.9	11.3	6.19	5.06	5.625	15.11	11.3	1	6.00364	1	1	848.235	1	6.74316	Q2
63	1	1	0	1	1	1	0	1.535	47.9	1	0	0	0	0	0	3.4	61.0039	110.425	1.6	9.2437	177.876	202.317	19.5	11.3	3.82	4.15	3.985	9.4	19.5	1	7.02403	1	1	1723.79	1	7.45228	Q3
70	1	1	0	1	0	1	0	1.546	44.4	1	1	0	0	0	0	5.6	56.7568	116.602	0.8	11.2045	111.504	201.158	20.5	20.5	4.81	3.68	4.245	8.63	20.5	1	6.58269	1	1	995.894	1	6.90364	Q2
67	1	1	1	1	0	1	0	1.532	52.7	1	1	0	1	0	1	6.2	38.61	76.4479	0.9	15.4062	63.7168	127.799	28.5	28.5	3.35	3.47	3.41	11.79	28.5	0	7.36955	0	1	429.134	0	6.06177	Q1
60	2	1	1	1	0	0	1	1.559	61.7	2	1	1	1	0	0	5.1	44.7876	101.158	1.4	11.4846	167.257	171.429	21	20	3.03	2.98	3.005	11.3	21	0	6.34623	0	1	1769.1	0	7.47822	Q3
80	1	0	1	1	1	1	1	1.67	68.5	2	1	0	1	0	0	4.8	36.2934	105.792	15	13.4454	177.876	177.606	17	14.9	3.65	3.47	3.56	11.98	17	1	7.6523	0	1	2164.04	0	7.67973	Q4
59	1	1	1	1	0	1	0	1.695	62.1	1	0	0	1	0	0	8.4	41.3127	104.633	1.1	14.5658	113.274	164.865	41.2	42.5	3.1	2.4	2.75	10.61	42.5	0	7.36186	0	1	1159.71	0	7.05593	Q2
63	2	1	1	1	0	0	0	1.491	59.3	2	0	1	1	0	0	7.4	70.2703	74.1313	1	17.9272	123.009	176.448	25.8	27	4.07	3.65	3.86	9.68	27	0	6.35271	0	1	1287.09	0	7.16014	Q3
80	2	0	1	1	0	0	0	1.5	51.8	1	1	1	0	0	0	3.9	59.8456	84.1699	2.4	20.4482	176.106	175.29	16.9	17.9	3.34	3.15	3.245	15.35	17.9	1	5.39662	0	1	1599.04	0	7.37716	Q3
67	1	0	1	1	1	1	0	1.56	54.7	1	1	0	1	0	0	7.9	79.5367	151.737	3.4	11.4846	113.274	248.649	27.5	26	3.47	2.78	3.125	9.04	27.5	1	7.38909	0	1	1540.65	0	7.33996	Q3
61	2	0	1	1	0	0	1	1.5	44.8	1	0	0	0	0	0	4.4	47.1042	78.3784	1.3	12.605	77.8761	147.104	13	14.8	3.47	3.06	3.265	9.13	14.8	1	5.10862	1	1	513.225	1	6.24071	Q1
62	2	0	0	1	1	1	0	1.528	58.1	2	0	1	1	0	1	6.2	64.4788	165.251	0.7	20.4482	126.549	271.042	23.5	21	3.41	3.91	3.66	7.75	23.5	0	6.135	0	1	1992.83	0	7.59731	Q4
61	2	1	0	1	0	0	1	1.55	52.5	1	1	0	0	0	0	4.4	44.4015	104.633	1.1	14.8459	130.973	180.309	27.2	26.2	2.78	2.82	2.8	8.51	27.2	0	5.6256	0	1	1239.82	0	7.12272	Q3
65	1	1	0	1	1	1	0	1.704	67.8	1	1	1	0	0	0	5.1	37.8378	108.88	0.8	16.8067	168.142	193.05	35	37	2.56	2.56	2.56	8.25	37	0	7.61988	0	1	2200.77	0	7.69656	Q4
59	2	1	0	1	0	0	0	1.43	42.3	1	0	0	0	0	0	3.2	67.1815	145.946	1.4	13.7255	112.389	244.015	0	16.3	3.32	3	3.16	5.73	16.3	1	5.05497	1	1	1160.07	1	7.05623	Q2
64	1	1	0	1	1	1	0	1.605	55.7	1	0	0	0	0	0	4.8	52.1236	122.008	1.6	15.9664	96.4602	196.525	26	25.5	2.53	3.15	2.84	7.81	26	1	7.28549	0	1	1055.9	0	6.96215	Q2
64	2	1	0	1	1	0	0	1.549	63.5	2	1	0	0	0	0	4.4	48.2626	112.741	2.2	14.0056	305.31	220.463	16.5	14.9	3.94	3	3.47	11.96	16.5	1	6.46695	0	1	4274.16	0	8.36034	Q4
69	1	1	0	1	1	1	1	1.539	54.5	1	0	1	1	0	0	7.6	42.0849	83.7838	0.6	16.8067	74.3363	149.035	0	23.3	3.62	3.25	3.435	9.07	23.3	1	7.44971	0	1	603.789	0	6.40322	Q1
74	1	1	0	1	1	1	1	1.576	43.6	0	0	0	0	0	1	5.8	79.9228	113.9	0.8	10.084	69.9115	216.602	12.1	11	5.59	6.53	6.06	16.44	12.1	1	6.34196	1	1	660.235	1	6.4926	Q1
66	2	1	0	1	1	0	0	1.49	44.8	1	1	0	0	0	0	5.7	69.4981	154.44	0.8	24.3697	108.85	256.371	19.4	14.8	2.62	2.91	2.765	10.84	19.4	0	5.0459	1	1	1250.18	1	7.13104	Q3
67	1	1	0	1	1	1	1	1.715	70.8	2	1	0	1	0	0	5.9	68.7259	60.2317	0.9	8.96358	74.3363	155.598	36.8	30.2	2.85	3.04	2.945	9.86	36.8	0	7.73416	0	1	818.916	0	6.70798	Q2
79	1	1	0	1	0	1	0	1.708	63.1	1	0	0	0	0	0	6.8	45.1737	110.425	5.3	14.0056	167.257	196.525	16.8	20.8	3.88	3.37	3.625	14.26	20.8	1	7.1104	0	1	2074.1	0	7.63729	Q4
77	2	1	0	1	0	0	0	1.452	49.7	1	1	0	0	0	0	3.7	46.332	123.552	5.3	10.6443	124.779	195.753	13.7	13.7	4.22	4.75	4.485	11.25	13.7	1	5.37612	0	1	1213.96	0	7.10165	Q3
68	2	1	0	1	0	0	0	1.53	63.2	2	1	1	1	0	0	3.4	37.0656	162.934	0.8	13.7255	150.442	230.116	21.9	17	2.75	3.28	3.015	12.75	21.9	0	6.45376	0	1	2187.93	0	7.69071	Q4
69	1	1	0	1	1	1	0	1.6	66.3	2	1	1	1	0	1	6.4	42.471	137.838	2.9	11.4846	172.566	222.008	22.5	16.2	3.75	2.66	3.205	9.22	22.5	1	8.03707	0	1	2540.02	0	7.83993	Q4
86	2	0	0	1	0	0	1	1.482	46.1	1	0	0	0	0	0	4.8	48.6486	115.058	0.4	15.4062	95.5752	183.398	11	12.1	6.5	5.06	5.78	12.83	12.1	1	4.83886	1	1	808.053	1	6.69463	Q2
62	2	0	0	1	0	0	0	1.535	44.5	1	1	0	0	0	0	3.8	51.7375	89.1892	0.1	12.8852	90.2655	166.023	20.9	17.2	3.22	2.84	3.03	7.71	20.9	0	4.99698	1	1	666.884	1	6.50262	Q1
91	1	0	0	1	0	0	0	1.461	44.5	1	1	0	0	0	0	6.3	42.471	61.7761	3.2	26.0504	61.0619	117.761	14.5	12.8	4.63	4.12	4.375	9.99	14.5	1	6.58986	1	1	319.986	1	5.76828	Q1
81	1	1	0	1	0	1	0	1.616	61.7	1	0	0	1	1	0	6.8	34.3629	88.417	14.2	17.0868	149.558	157.915	21.8	19.3	3.12	3.79	3.455	10.06	21.8	1	7.43428	0	1	1457.19	0	7.28427	Q3
62	1	1	0	1	1	1	0	1.576	69.9	2	1	0	0	0	0	7.5	45.9459	124.324	4.3	8.40336	473.451	249.421	43.9	34.3	4.03	3.97	4	7.97	43.9	0	8.56434	0	1	8254.4	0	9.0185	Q4
88	2	0	0	1	0	0	1	1.474	36.8	0	0	0	1	1	1	5	55.9846	91.5058	3.5	22.1288	135.398	180.695	7.5	5	4.06	4.68	4.37	18.45	7.5	1	3.99194	1	1	900.341	1	6.80277	Q2
62	1	1	0	1	0	1	1	1.652	61.1	1	1	0	0	0	0	7.3	44.0154	154.054	2	11.4846	154.867	232.432	30.5	21	4.44	4.31	4.375	17.08	30.5	0	7.47011	0	1	2199.37	0	7.69592	Q4
58	1	1	0	1	0	0	0	1.649	63.9	1	1	0	1	0	1	5.8	54.0541	97.6834	0.8	15.126	45.1327	171.042	44.5	45	3.09	3.94	3.515	9.34	45	0	7.73867	0	1	493.283	0	6.20108	Q1
85	1	0	0	1	0	1	0	1.609	58.9	1	0	0	0	0	0	5.7	42.0849	67.5676	1.4	25.7703	73.4513	130.116	35.5	34.5	6.01	5.71	5.86	10.01	35.5	0	7.20427	0	1	562.918	0	6.33313	Q1
69	2	1	0	1	0	0	0	1.546	54.4	1	1	0	0	0	1	3.4	55.2124	149.807	2.8	14.2857	88.4956	243.243	37	35	3.16	2.84	3	12.78	37	0	5.66642	0	1	1171.01	0	7.06562	Q3
64	1	1	0	1	0	1	1	1.658	67.7	2	1	0	1	0	0	8.5	47.8764	134.749	3.6	29.6919	125.664	218.147	33.5	32	2.84	3.35	3.095	12.54	33.5	0	7.87595	0	1	1855.87	0	7.52611	Q3
66	1	1	0	1	1	1	1	1.529	49.6	1	1	0	0	0	0	6	46.7181	104.633	2.7	18.7675	254.867	193.436	40.5	40	2.85	3.06	2.955	12.84	40.5	0	7.14467	0	1	2445.31	0	7.80193	Q4
62	1	1	0	1	0	1	0	1.598	49.6	1	1	0	0	0	0	5.4	52.1236	125.869	3.5	25.7703	88.4956	197.297	36.5	38.5	3.6	2.54	3.07	7.06	38.5	0	6.88807	1	1	866.013	1	6.7639	Q2
59	1	1	0	1	1	1	0	1.731	67.3	1	1	0	0	0	0	5.5	43.6293	65.251	12.1	10.6443	92.0354	133.977	55	53	3.19	2.37	2.78	8.29	55	0	7.52233	0	1	829.85	0	6.72125	Q2
82	1	1	0	1	0	0	0	1.559	43.1	0	1	0	1	0	0	5.7	42.471	116.988	2.5	11.4846	85.8407	181.853	34.5	29.5	4.37	4.47	4.42	12.88	34.5	0	6.24469	1	1	672.809	1	6.51146	Q1
77	2	1	0	1	0	0	1	1.497	41.5	1	0	0	1	0	1	3.9	34.749	61.7761	0.8	13.7255	166.372	147.49	31.5	24	4.98	4.19	4.585	12.77	31.5	0	4.56643	1	1	1018.34	1	6.92593	Q2
66	1	1	0	1	0	1	0	1.521	47.1	1	0	0	0	0	0	4.7	51.7375	86.4865	3.1	12.0448	146.903	171.042	38.5	41.1	4.12	3.82	3.97	7.18	41.1	0	6.97446	1	1	1183.46	1	7.0762	Q3
66	2	1	0	1	0	0	0	1.531	46.5	1	1	0	0	0	0	3.2	76.0618	148.263	0.5	14.8459	74.3363	266.409	30.5	29.5	2.43	2.16	2.295	11.95	30.5	0	5.1064	1	0	920.88	0	6.82533	Q2
69	1	1	0	1	1	1	1	1.545	46.9	1	1	0	0	0	0	5.8	46.332	135.521	2	14.5658	107.965	213.127	27.5	29.5	3.62	3.31	3.465	11.91	29.5	0	6.80437	1	1	1079.18	1	6.98396	Q2
86	2	0	0	1	0	0	0	1.406	46.7	1	0	0	0	0	0	6.1	25.0965	83.0116	2.9	17.3669	322.124	184.942	20	19	7.05	5.81	6.43	19.12	20	0	5.02333	1	1	2782.12	1	7.93097	Q4
66	2	1	0	1	0	0	0	1.508	54	1	0	0	1	1	0	5.5	42.8571	84.1699	1.7	21.2885	207.08	183.012	32	26	3.69	3.32	3.505	14.38	32	0	5.79166	0	1	2046.49	0	7.62388	Q4
65	1	1	0	1	1	1	0	1.681	75.3	2	1	0	0	0	0	6.5	48.6486	105.019	0.9	17.0868	64.6018	165.637	50	50	3.46	2.97	3.215	8.68	50	0	8.25498	0	1	805.744	0	6.69177	Q2
61	2	1	0	1	0	0	0	1.634	59.1	1	1	0	0	0	0	4.9	82.6255	123.166	0.7	13.4454	76.1062	238.61	32	26.5	3.9	3.37	3.635	9.58	32	0	5.87579	0	1	1073.24	0	6.97844	Q2
67	1	1	0	1	0	0	0	1.518	50.1	1	1	0	1	0	0	8	41.6988	117.375	1.1	17.3669	115.044	183.012	39	40	3.25	3	3.125	12.14	40	0	7.22333	0	1	1054.83	0	6.96113	Q2
76	2	0	0	1	0	0	1	1.493	48.9	1	1	0	1	0	0	5.2	49.0347	120.077	3	9.52381	287.611	220.463	33.5	30.5	3.81	3.63	3.72	8.5	33.5	0	5.22905	1	1	3100.63	1	8.03936	Q4
67	1	1	0	1	1	1	0	1.564	68.3	2	1	1	0	1	0	5.3	37.8378	83.0116	5.4	12.605	121.239	147.876	45	36.5	3.85	3.62	3.735	6.95	45	0	8.4419	0	1	1224.51	0	7.11029	Q3
64	2	0	0	1	0	0	0	1.553	50.2	1	1	0	0	0	0	4.9	47.4903	127.799	1.6	21.2885	115.929	208.108	20	19.5	3.97	4.43	4.2	18.28	20	0	5.38712	0	1	1211.12	0	7.0993	Q3
77	2	0	0	1	0	0	0	1.543	45.2	1	0	0	1	0	1	3.9	45.9459	71.4286	1.5	13.7255	153.097	149.421	0	28.5	3.97	3.9	3.935	8.11	28.5	0	4.80488	1	1	1033.99	1	6.94118	Q2
62	1	1	0	1	0	0	1	1.576	52.1	1	0	0	0	0	0	4.7	42.8571	105.405	1.9	12.3249	123.009	176.834	27.5	27	4.21	4.12	4.165	9.96	27.5	1	7.1812	0	1	1133.29	0	7.03288	Q2
66	2	1	0	1	1	0	0	1.454	47.1	1	0	1	0	0	1	4.8	42.0849	161.004	1.4	14.5658	127.434	234.749	29	30.5	2.78	2.59	2.685	8.18	30.5	0	5.32662	1	1	1408.99	1	7.25063	Q3
67	1	1	0	1	1	1	1	1.556	56.9	1	1	0	1	0	1	7.3	43.6293	85.7143	1.9	21.5686	111.504	159.846	43.5	42.5	3.81	3.87	3.84	10.85	43.5	0	7.58483	0	1	1014.16	0	6.92181	Q2
67	1	1	0	1	0	0	0	1.5	44.1	1	1	0	0	0	0	4.2	38.61	82.6255	0.6	9.80392	76.9911	139.768	30	31	4.65	3.68	4.165	6.29	31	0	6.79747	1	1	474.557	1	6.16238	Q1
61	2	1	0	1	0	0	0	1.465	46.8	1	1	0	0	0	1	6.3	54.4402	100.386	1.2	24.0896	77.8761	177.606	23.5	20	3.47	3	3.235	11.66	23.5	0	5.36099	1	1	647.304	1	6.47282	Q1
67	1	1	0	1	0	0	1	1.631	80.1	2	1	0	1	0	1	8.1	46.7181	84.556	0.9	21.0084	87.6106	155.212	49	46	2.79	3	2.895	10.39	49	0	8.88818	0	1	1089.22	0	6.99322	Q2
67	1	1	0	1	0	1	0	1.611	47.6	0	1	0	0	0	0	4.1	51.7375	153.282	1.4	14.2857	102.655	228.185	38	43.5	3.85	3.43	3.64	9.07	43.5	0	6.61094	1	1	1115	1	7.01661	Q2
60	1	1	0	1	1	0	0	1.659	74.4	2	0	0	1	0	0	6.7	41.3127	202.317	2.5	18.7675	134.513	270.27	52	50	2.78	3.37	3.075	7.18	52	0	8.39395	0	1	2704.81	0	7.90279	Q4
73	1	1	0	1	1	1	0	1.67	58.1	1	1	0	1	1	1	5.7	28.1853	94.5946	9.4	10.9244	500	292.664	51	44	3.16	3.15	3.155	12.16	51	0	7.02546	1	1	8501.89	1	9.04804	Q4
69	1	1	0	1	1	1	0	1.647	51.2	1	1	0	0	0	0	4	55.5985	32.0463	1.8	17.0868	74.3363	107.336	40	36	4.64	4.18	4.41	9.4	40	0	6.69595	1	1	408.522	1	6.01255	Q1
66	1	1	0	1	1	0	0	1.531	64.1	2	1	0	0	0	0	4.4	40.5405	88.8031	1.5	18.4874	76.9911	158.687	26	24.5	5.03	5.38	5.205	12	26	1	8.32906	0	1	783.143	0	6.66331	Q2
69	1	1	0	1	1	1	0	1.68	64.4	1	0	0	0	0	0	4.8	45.1737	77.2201	0.5	15.9664	87.6106	137.066	37	34	3.87	3.69	3.78	12.5	37	0	7.46322	0	1	773.341	0	6.65072	Q2
45	2	1	0	1	0	0	0	1.465	52.5	2	1	0	0	0	0	3.7	42.0849	97.6834	2.4	23.2493	149.558	172.973	23	20	7.5	7.62	7.56	16.35	23	0	6.1494	0	1	1358.14	0	7.21387	Q3
76	2	0	0	1	1	0	0	1.44	37.1	0	1	0	0	0	0	3.6	48.2626	91.1197	0.1	9.80392	66.3717	150.193	21	22	4	4.23	4.115	14.88	22	0	4.24928	1	1	369.834	1	5.91305	Q1
65	2	1	0	1	0	0	1	1.53	43.8	1	1	0	0	0	0	2.7	56.3707	90.3475	0.1	21.8487	72.5664	159.846	21	22	4.22	3.88	4.05	9.5	22	0	4.9017	1	1	508.054	1	6.23059	Q1
68	1	1	0	1	1	1	0	1.664	51.2	0	1	0	1	1	0	3.9	45.1737	91.1197	0.4	28.2913	101.77	153.668	32.5	30	4.81	4.97	4.89	15.85	32.5	0	6.63889	1	1	800.705	1	6.68549	Q2
65	2	1	0	1	0	0	1	1.54	56.4	1	0	0	0	0	0	5.4	62.1622	170.27	1.3	18.7675	113.274	251.351	33	28	3.88	3.22	3.55	12.28	33	0	5.90875	0	1	1605.8	0	7.38138	Q3
66	1	1	0	1	1	1	1	1.635	63.5	1	0	0	1	0	0	6.4	44.7876	74.1313	0.1	10.3641	88.4956	129.344	25	37	3.12	3.06	3.09	18.75	37	0	7.67612	0	1	726.843	0	6.58871	Q1
66	2	0	0	1	1	0	1	1.513	70.3	2	0	0	1	0	0	5.2	48.6486	81.0811	31	14.8459	235.398	165.637	25	24	3.06	2.63	2.845	10.75	25	0	7.15107	0	1	2741.04	0	7.91609	Q4
64	1	0	0	1	1	1	0	1.66	57.7	1	1	1	1	0	1	3.8	49.8069	100.772	1.2	26.3305	103.54	164.865	47.5	40.5	2.25	2.81	2.53	10.65	47.5	0	7.16436	0	1	984.944	0	6.89258	Q2
66	2	0	0	1	1	0	1	1.385	38.9	1	1	0	0	0	0	3.6	49.4208	81.4672	9.3	8.96358	98.2301	151.737	20	17	4.63	4.54	4.585	13.13	20	0	4.66066	1	1	579.812	1	6.3627	Q1
70	2	0	0	1	0	0	1	1.52	59.4	2	1	0	1	0	0	4.7	53.2819	105.792	0.6	19.888	93.8053	172.587	0	19	2.91	3.02	2.965	11.63	19	0	6.14318	0	1	961.66	0	6.86866	Q2
69	2	0	0	1	0	0	0	1.54	55.5	1	1	0	1	0	1	4.8	50.9653	108.88	1.3	15.4062	123.894	178.378	0	30	5.03	4.53	4.78	11.25	30	0	5.77311	0	1	1226.55	0	7.11196	Q3
61	2	1	0	1	0	0	1	1.575	76.9	2	0	0	1	0	0	4.7	52.1236	123.552	2.3	18.7675	223.009	215.83	22	20	5	6.31	5.655	15.72	22	0	7.45465	0	1	3701.35	0	8.21645	Q4
66	1	0	0	1	1	1	0	1.62	60.1	1	1	0	1	0	1	5.1	42.0849	91.1197	3.3	21.2885	158.407	152.896	32	35	3.25	3.04	3.145	8.16	35	0	7.50773	0	1	1455.61	0	7.28318	Q3
67	2	0	0	1	0	0	0	1.445	44.7	1	1	0	0	0	0	2.6	52.1236	93.0502	7.5	16.8067	148.673	169.112	26	23	2.78	2.81	2.795	12	26	0	5.10751	1	1	1123.86	1	7.02453	Q2
63	2	1	0	1	0	0	1	1.535	52	1	1	0	0	0	0	3.2	59.8456	103.089	1.1	20.4482	107.08	184.556	23	19	4.38	4.03	4.205	15.37	23	0	5.5956	0	1	1027.63	0	6.93501	Q2
71	2	0	0	1	0	0	0	1.485	48.5	1	1	1	1	0	0	3.8	55.2124	94.2085	0.4	19.3277	97.3451	159.073	24	23	2.13	2.28	2.205	15.31	24	0	5.2956	1	1	751.023	1	6.62144	Q1
64	2	1	0	1	0	0	0	1.565	53.5	1	1	0	0	0	0	4.6	45.5598	105.019	7.5	18.4874	200.885	186.873	28	26	3.79	3.43	3.61	7.81	28	0	5.61729	0	1	2008.38	0	7.60509	Q4
65	1	1	0	1	1	1	0	1.585	72.5	2	1	0	1	0	0	5.6	37.0656	86.8726	16.3	14.5658	500	205.792	35	34	1.94	2.07	2.005	8.07	35	0	8.66125	0	0	7459.94	0	8.9173	Q4
60	2	0	0	1	1	0	0	1.473	48.6	1	0	0	1	0	0	4.3	57.1429	77.6062	1.9	10.9244	78.7611	156.757	30	29	2.03	2.38	2.205	9.85	30	0	5.51954	0	0	600.032	0	6.39698	Q1
62	1	1	0	1	1	1	0	1.72	61.8	1	0	0	0	0	0	4.3	52.8958	93.4363	1.2	20.1681	92.0354	159.459	39	39	2.72	2.63	2.675	9.4	39	0	7.18273	0	1	906.972	0	6.81011	Q2
70	2	0	0	1	0	0	0	1.55	49.5	1	0	0	0	0	0	3.7	37.0656	106.95	2.6	14.8459	149.558	173.359	21	0	3.16	3.19	3.175	18.19	21	0	5.24599	1	1	1283.39	1	7.15726	Q3
73	2	1	0	1	0	0	0	1.58	45.9	0	1	0	0	0	0	3.8	62.1622	80.695	0.1	25.7703	84.9557	166.795	30	29	2.9	3.07	2.985	13.78	30	0	4.85447	1	1	650.413	1	6.47761	Q1
56	1	1	0	1	1	0	0	1.49	47.5	1	1	0	0	0	0	4.6	56.7568	88.8031	0.1	14.5658	132.743	173.745	30.5	30	4.07	2.25	3.16	13.1	30.5	0	7.31972	0	1	1095.52	0	6.99898	Q2
64	1	1	0	1	1	1	1	1.62	77.2	2	1	0	1	0	1	7.8	47.8764	95.7529	4	21.5686	138.938	173.359	26	0	3.81	4.19	4	23.03	26	1	8.79348	0	1	1859.45	0	7.52804	Q3
62	1	1	0	1	1	1	1	1.625	66.4	2	1	0	1	0	0	5.3	50.9653	106.178	1.2	12.0448	87.6106	172.587	36	35.5	2.75	2.63	2.69	15.56	36	0	7.99837	0	1	1004	0	6.91174	Q2
61	2	1	0	1	1	0	0	1.484	62.4	2	1	1	0	0	0	4.5	46.7181	109.266	6.2	12.605	130.973	183.012	33	32.5	3.97	4.66	4.315	12.69	33	0	6.68406	0	1	1495.71	0	7.31035	Q3
61	2	1	0	1	0	0	1	1.43	46.2	1	0	0	0	0	1	3.4	51.3514	87.6448	0.6	16.2465	169.027	168.726	25.5	26	3.66	3.09	3.375	11.44	26	0	5.38687	0	1	1317.58	0	7.18356	Q3
69	2	0	0	1	0	0	1	1.485	37.5	0	0	0	1	0	0	3.5	50.5792	95.3668	0.5	14.2857	104.425	167.181	25.5	28	4.38	3.72	4.05	15.75	28	0	4.36645	1	1	654.671	1	6.48413	Q1
64	2	1	0	1	1	0	1	1.411	37.6	1	1	0	0	0	0	4.8	59.4595	63.3205	0.7	7.84314	110.619	147.104	9.5	0	3.34	3.41	3.375	20.59	9.5	1	4.54137	1	1	611.85	1	6.41649	Q1
72	1	1	0	1	1	1	0	1.55	51.4	1	1	0	1	0	1	7.9	52.5097	44.7876	0.7	12.0448	78.7611	116.216	31.5	26	3.5	3.63	3.565	17.09	31.5	0	7.09811	0	1	470.48	0	6.15375	Q1
65	1	1	0	1	1	1	1	1.673	62.1	1	0	0	1	1	1	3.9	43.2432	100.386	0.1	21.8487	119.469	163.707	47	40	3.69	3.19	3.44	11.4	47	0	7.39333	0	1	1214.54	0	7.10212	Q3
61	2	1	0	1	0	0	0	1.505	58.8	2	1	0	1	0	1	4.4	68.3398	115.058	3	13.7255	144.248	211.583	0	23	4.07	3.37	3.72	14.25	23	0	6.29128	0	1	1794.6	0	7.49254	Q3
65	1	1	0	1	1	1	0	1.695	56.5	1	1	1	1	1	0	3.9	56.7568	96.139	2.4	10.084	69.0266	167.568	31	0	3.28	3.26	3.27	13.44	31	0	6.9084	1	1	653.514	1	6.48236	Q1
67	2	0	0	1	1	0	0	1.435	32.7	0	1	0	0	0	0	4.6	55.9846	52.5097	6.9	10.3641	82.3009	132.819	22	16	3.88	3.57	3.725	15.47	22	0	4.00228	1	1	357.446	1	5.87899	Q1
63	2	1	0	1	0	0	0	1.525	61.2	2	1	0	0	0	0	6.8	64.0927	127.413	0.8	24.0896	156.637	224.324	27.5	28.5	3.15	3.31	3.23	19.69	28.5	0	6.38671	0	1	2150.42	0	7.67342	Q4
67	1	1	0	1	1	1	0	1.72	64.7	1	0	0	1	0	0	4.6	56.3707	84.1699	0.7	29.972	86.7257	159.459	37	37	3.78	4.31	4.045	26.9	37	0	7.30939	0	1	894.751	0	6.79655	Q2
67	2	0	0	1	1	1	0	1.56	54.1	1	1	0	1	0	1	3.7	59.4595	106.564	12.1	10.3641	110.619	186.486	21	17	3.13	3.1	3.115	13.72	21	0	5.63334	0	1	1116.03	0	7.01753	Q2
61	2	0	0	1	0	0	1	1.6	63.8	2	1	0	0	0	0	2.5	52.1236	95.3668	1.6	12.3249	110.619	173.745	28	30	3.03	2.97	3	15.69	30	0	6.34039	0	1	1226.21	0	7.11168	Q3
61	2	1	0	1	0	0	1	1.38	40.6	1	0	1	1	0	1	4.1	65.6371	100	0.9	20.1681	83.1858	188.417	25	21.5	3.78	3.1	3.44	17.56	25	0	4.93583	1	1	636.349	1	6.45575	Q1
63	1	1	0	1	0	1	1	1.654	66.7	2	1	0	1	0	0	4.9	47.4903	98.4556	0.6	13.4454	85.8407	167.181	40	39	3.12	3.13	3.125	19.84	40	0	7.84142	0	1	957.21	0	6.86402	Q2
61	2	1	0	1	0	0	0	1.543	43.7	0	0	0	0	0	0	2.9	64.0927	64.0927	0.1	10.9244	75.2212	147.876	23.5	23	3.91	4	3.955	12.63	23.5	0	4.93194	1	1	486.095	1	6.1864	Q1
68	2	0	0	1	1	0	0	1.54	66.3	2	1	0	1	0	0	4.7	62.9344	132.432	5.4	29.972	100.885	211.969	25	22.5	4.62	3.85	4.235	17.19	25	0	6.66761	0	1	1417.79	0	7.25686	Q3
61	2	1	0	1	0	0	1	1.58	63.7	2	0	0	0	0	0	6.7	54.0541	117.761	3.4	21.2885	154.867	198.07	0	30	3.72	3.63	3.675	13.94	30	0	6.40847	0	1	1953.96	0	7.57762	Q4
73	2	1	0	1	1	0	1	1.458	45.4	1	1	0	0	0	0	3.7	55.9846	100	0.9	34.1737	73.4513	172.587	25	13	5.46	3.68	4.57	11.19	25	0	5.04139	1	1	575.524	1	6.35528	Q1
76	1	1	0	1	1	1	1	1.462	38.6	0	1	0	0	0	0	6.1	95.3668	105.792	0.7	21.8487	111.504	220.077	34	23	3.85	4.47	4.16	11.37	34	0	6.31277	1	1	947.228	1	6.85354	Q2
72	1	1	0	1	1	1	1	1.644	60	1	1	0	0	0	1	5.1	59.4595	112.741	0.9	14.8459	122.124	188.417	42	36	2.55	2.34	2.445	9.94	42	0	7.29587	0	0	1380.61	0	7.23028	Q3
71	2	1	0	1	0	0	1	1.426	49.3	2	1	0	0	0	0	4.4	72.2008	85.7143	1.4	13.4454	97.3451	179.923	28	23	3.25	3.86	3.555	9.97	28	0	5.50835	0	1	863.47	0	6.76096	Q2
69	2	0	0	1	0	0	0	1.539	54	1	1	0	0	0	0	4	45.1737	113.9	1.1	22.1288	101.77	180.695	26	24	3.84	2.73	3.285	9.59	26	0	5.65387	0	1	993.023	0	6.90075	Q2
73	1	0	0	1	0	1	0	1.63	63.7	1	0	0	1	0	1	8	50.1931	83.0116	2.5	15.9664	79.646	151.351	33	30	4.35	3.42	3.885	9.38	33	0	7.6202	0	1	767.874	0	6.64363	Q2
63	2	1	0	1	0	0	0	1.521	49.4	1	1	0	0	0	0	3.9	64.8649	105.405	1	24.3697	61.9469	187.645	36	30	2.91	3	2.955	9	36	0	5.41743	0	1	574.226	0	6.35302	Q1
65	1	0	0	1	0	1	1	1.518	59.8	2	0	0	1	0	0	4.1	53.2819	100	0.5	12.605	88.4956	174.517	42	34	3.74	4.37	4.055	9.78	42	0	8.06788	0	1	923.552	0	6.82823	Q2
71	1	1	0	1	1	1	0	1.568	61.2	2	0	0	0	0	0	9	71.0425	79.1506	1.3	16.5266	73.4513	164.479	45	40	2.55	2.34	2.445	8.94	45	0	7.79875	0	0	739.368	0	6.6058	Q1
71	2	1	0	1	0	0	0	1.489	46.7	1	1	0	0	0	1	6.9	39.3822	78.7645	18.3	17.0868	57.5221	130.888	31	24	2.31	2.68	2.495	8.47	31	0	5.12981	1	0	351.602	0	5.8625	Q1
74	1	1	0	1	1	1	0	1.573	48.2	1	1	0	1	0	0	5.3	69.4981	65.251	0.7	8.68347	45.1327	147.104	30	30	2.93	3.44	3.185	12.22	30	0	6.712	1	1	320.01	1	5.76835	Q1
65	1	1	0	1	1	1	0	1.579	54.9	1	0	0	0	0	0	3.1	115.058	97.2973	2.5	20.1681	89.3805	228.571	42	34	3.25	2.98	3.115	10.09	42	0	7.33904	0	1	1121.6	0	7.02251	Q2
83	1	1	0	1	1	1	0	1.65	51.8	1	0	0	0	0	0	5.5	74.1313	108.494	5.5	19.888	58.4071	200.772	35	27	4.25	4.27	4.26	12.81	35	0	6.53568	1	1	607.434	1	6.40924	Q1
70	2	1	0	1	0	1	1	1.401	43.4	1	0	0	0	1	1	3.7	62.9344	95.3668	1.6	19.0476	67.2566	172.587	24	17	2.73	3.71	3.22	17.03	24	0	5.00912	1	1	503.77	1	6.22212	Q1
69	2	0	0	1	1	1	1	1.498	54.5	2	1	0	1	0	1	4.5	63.3205	112.741	0.8	26.6106	123.009	197.297	32	22	2.93	3.59	3.26	9.72	32	0	5.8151	0	1	1322.68	0	7.18741	Q3
67	2	1	0	1	0	0	0	1.49	49.2	1	1	0	1	0	0	3.9	54.0541	83.0116	1.3	11.2045	105.31	156.371	27	18	1.98	2.31	2.145	14.1	27	0	5.41174	0	1	810.194	0	6.69727	Q2
68	1	1	0	1	1	1	0	1.61	70.4	2	1	0	1	0	0	6.3	36.2934	98.8417	1.9	11.4846	150.442	159.073	51	38	1.92	1.86	1.89	8.09	51	0	8.29837	0	0	1684.77	0	7.42938	Q3
65	1	1	0	1	1	1	1	1.675	56.9	1	0	0	0	1	0	5.3	54.4402	83.7838	0.4	23.5294	30.9735	148.649	30	25	2.98	2.95	2.965	14.09	30	0	7.0256	1	1	261.977	1	5.56826	Q1
61	2	1	0	1	0	0	0	1.513	49.6	1	1	0	0	0	0	3.8	74.9035	115.83	0.5	14.2857	132.743	225.097	24	16	3.4	3.28	3.34	11.43	24	0	5.48666	0	1	1482.05	0	7.30118	Q3
70	2	0	0	1	1	1	1	1.444	45.2	1	1	0	1	0	0	4.5	72.2008	140.541	29.5	11.7647	68.1416	225.483	31	24	3.38	3.87	3.625	11.41	31	0	5.1025	1	1	694.486	1	6.54317	Q1
68	2	1	0	1	0	0	0	1.525	60.7	2	1	0	0	0	0	5	52.8958	137.838	3.7	14.8459	134.513	213.127	32	22	3.14	3	3.07	10.41	32	0	6.26567	0	1	1740.18	0	7.46174	Q3
68	1	1	0	1	0	1	0	1.58	46.4	1	0	0	0	0	0	5.3	79.1506	83.0116	0.4	11.7647	63.7168	184.942	39	28	3.37	3.27	3.32	15.81	39	0	6.63243	1	1	546.774	1	6.30404	Q1
72	2	1	0	1	0	0	0	1.52	48	1	0	1	1	1	0	5.4	68.3398	94.9807	6	14.0056	103.54	185.328	29	21	2.84	2.91	2.875	13.06	29	0	5.15885	1	1	921.065	1	6.82553	Q2
71	1	1	0	1	1	1	0	1.588	50.3	1	0	0	0	0	0	5.7	79.9228	83.0116	3.1	21.8487	46.0177	186.1	30	25	2.72	2.74	2.73	12.75	30	0	6.85418	1	1	430.765	1	6.06556	Q1
68	1	1	0	1	1	1	1	1.673	64.1	1	1	1	1	0	0	4.2	45.5598	84.556	0.7	14.2857	74.3363	146.718	29	20	2.97	2.81	2.89	15.18	29	0	7.49158	0	1	699.105	0	6.5498	Q1
64	2	1	0	1	1	0	0	1.485	51.9	1	1	0	0	0	0	3.6	44.7876	144.015	6.7	15.126	347.788	224.71	20.6	20.7	2.56	2.27	2.415	8.36	20.7	0	5.71062	0	0	4056.06	0	8.30797	Q4
64	1	1	0	1	1	1	0	1.59	47.6	1	1	0	0	0	0	7.4	120.849	44.7876	0.9	15.126	134.513	178.378	30.7	30.7	2.56	1.99	2.275	9.26	30.7	0	6.74174	1	0	1142.13	0	7.04065	Q2
67	2	1	0	1	1	0	0	1.44	47.5	1	1	0	0	0	1	4.2	51.3514	104.247	0.5	14.8459	115.929	184.556	38	24	2.35	2.48	2.415	10.12	38	0	5.37785	0	0	1016.28	0	6.92391	Q2
68	1	1	0	1	1	1	0	1.461	52.4	2	1	0	1	0	0	4.4	57.1429	123.552	1.7	14.5658	61.0619	206.564	27	22	2.53	2.93	2.73	11.37	27	1	7.70285	0	1	660.931	0	6.49365	Q1
67	1	0	0	1	1	1	1	1.632	53.2	1	0	0	0	0	0	5	67.1815	106.178	1.4	10.084	69.9115	194.208	43	39	3.15	2.53	2.84	10.19	43	0	6.93205	1	1	722.318	1	6.58247	Q1
73	2	1	0	1	1	0	0	1.43	40.8	1	0	0	0	0	0	3.5	69.4981	60.6178	0.6	17.0868	63.7168	154.054	20	20	2.92	2.99	2.955	12.42	20	0	4.66008	1	1	400.486	1	5.99268	Q1
78	1	1	0	1	1	1	0	1.583	51.9	1	0	0	0	0	0	4.8	55.9846	94.2085	1.2	15.126	75.2212	168.726	30	26	3.35	4.06	3.705	13.72	30	0	6.89608	1	1	658.703	1	6.49027	Q1
60	1	1	0	1	1	1	0	1.621	60.5	1	0	0	0	0	0	4.4	40.1544	98.8417	1	21.2885	83.1858	156.757	43	36	2.72	2.65	2.685	9.34	43	0	7.61641	0	1	788.917	0	6.67066	Q2
63	1	1	0	1	1	1	1	1.56	46.7	1	1	0	0	0	0	4.2	51.7375	52.8958	6.3	19.3277	48.6726	118.919	37	27	3.19	2.32	2.755	9.65	37	0	6.81546	1	1	270.304	1	5.59955	Q1
61	2	1	0	1	0	0	0	1.601	61.7	2	1	0	0	0	0	3.9	64.0927	96.9112	0.9	17.0868	95.5752	186.1	24	14	3.36	3.46	3.41	8.97	24	0	6.17852	0	1	1097.43	0	7.00073	Q2
65	1	1	0	1	1	1	0	1.65	53.5	1	1	0	0	0	0	5.4	57.529	72.973	0.5	14.0056	46.9027	148.649	42	35	3.96	3.63	3.795	8.94	42	0	6.90083	1	1	373.003	1	5.92159	Q1
64	2	1	0	1	0	0	0	1.53	53.7	1	1	0	1	0	0	2.8	62.9344	108.88	0.8	18.7675	84.9557	204.247	31	20	2.56	2.55	2.555	9	31	0	5.73374	0	1	931.801	0	6.83712	Q2
82	1	0	0	1	1	0	0	1.626	67.7	2	1	0	1	0	0	7.4	53.2819	105.792	2.7	21.8487	88.4956	179.537	32	26	4.5	4.63	4.565	18.9	32	0	7.80759	0	1	1075.63	0	6.98066	Q2
64	1	1	0	1	1	1	0	1.556	46.3	1	0	0	0	0	0	5	65.6371	55.5985	1.1	11.4846	49.5575	135.907	39	30	2.82	3.53	3.175	9.66	39	0	6.7857	1	1	311.841	1	5.74249	Q1
66	2	1	0	1	1	0	0	1.531	44.3	1	0	0	0	0	0	4.8	55.9846	139.382	1.1	12.0448	73.4513	212.355	35	20	3.92	3.62	3.77	10.84	35	0	4.92525	1	1	690.981	1	6.53811	Q1
79	1	1	0	1	1	1	0	1.58	50.5	1	0	0	0	0	0	6.2	64.8649	110.811	3.8	16.2465	92.0354	196.139	30	26	3.18	3.08	3.13	9.84	30	0	6.78637	1	1	911.612	1	6.81521	Q2
62	1	1	0	1	1	1	1	1.589	61	2	1	0	1	0	0	5.3	55.5985	119.691	1.8	26.6106	93.8053	194.208	35	0	3.6	3.31	3.455	10.44	35	0	7.79957	0	1	1111.29	0	7.01327	Q2
61	1	1	0	1	1	1	0	1.567	53.1	1	1	0	0	0	0	4.6	48.6486	96.9112	1.9	17.9272	120.354	174.131	43	35	1.88	3.11	2.495	6.35	43	0	7.31838	0	0	1112.84	0	7.01467	Q2
60	2	1	0	1	0	0	0	1.521	53.6	1	1	0	0	0	0	3.5	61.39	101.931	0.9	24.93	66.3717	177.992	35	25	3.62	3.3	3.46	7.69	35	0	5.8158	0	1	633.211	0	6.4508	Q1
61	1	1	1	1	1	1	1	1.64	58.3	1	0	0	0	0	0	4.7	58.3012	87.6448	1.1	20.7283	96.4602	164.479	20	32	4.97	4.19	4.58	9.91	32	0	7.34492	0	1	924.967	0	6.82976	Q2
62	1	1	1	1	1	1	1	1.595	54.3	1	0	0	0	0	0	4.3	40.1544	79.9228	1.5	10.6443	103.54	144.788	29.9	31	4.21	3.96	4.085	6.8	31	0	7.25795	0	1	814.027	0	6.70199	Q2
73	1	1	1	1	1	1	1	1.464	48.1	1	0	0	1	0	0	3.6	65.6371	102.703	1.6	14.2857	46.9027	191.12	14	16	3.22	2.85	3.035	6.91	16	1	7.21277	0	1	431.169	0	6.0665	Q1
66	2	1	1	1	1	0	1	1.51	55.6	2	0	0	1	0	0	4.6	68.3398	81.4672	1.9	15.9664	78.7611	166.795	19.5	22	2.81	2.84	2.825	9.53	22	0	5.92114	0	1	730.416	0	6.59361	Q1
64	1	1	1	1	1	1	1	1.571	60	2	0	0	1	0	0	5.5	71.0425	88.417	0.9	11.4846	69.9115	171.815	35	34	3.4	2.72	3.06	6.72	35	0	7.7931	0	1	720.709	0	6.58024	Q1
61	2	1	1	1	1	1	1	1.53	42.9	0	0	0	0	0	0	4.5	55.2124	69.4981	0.6	14.8459	65.4867	137.452	19	20.5	4.6	3.97	4.285	7.53	20.5	0	4.89073	1	1	386.154	1	5.95624	Q1
62	2	1	1	1	0	0	0	1.425	42.1	1	0	1	1	0	0	3.9	62.9344	166.409	0.1	11.7647	122.124	254.44	19	18	3.62	4	3.81	9.34	19	0	4.99048	1	1	1308.18	1	7.17639	Q3
75	1	1	1	1	0	1	0	1.581	48.3	1	1	0	0	0	0	4	65.6371	169.498	0.1	13.4454	99.115	258.301	33	32	4.65	3.5	4.075	10.57	33	0	6.67141	1	1	1236.55	1	7.12008	Q3
60	1	1	1	1	1	1	1	1.695	64.8	1	1	0	1	0	0	5.5	56.7568	113.127	2.4	13.4454	141.593	197.683	45	43	3.07	2.84	2.955	4.9	45	0	7.53036	0	1	1813.79	0	7.50317	Q3
60	2	1	1	1	1	0	1	1.599	71.8	2	0	0	1	1	0	7.9	56.7568	155.212	5.9	21.8487	422.124	307.336	24.5	24	2.66	2.47	2.565	7.5	24.5	0	6.96249	0	1	9314.89	0	9.13937	Q4
64	2	1	1	1	0	0	0	1.425	46	1	1	0	0	1	0	2.7	40.5405	113.127	22.2	8.12325	500	293.05	20	20	3.91	3.75	3.83	9.93	20	0	5.32472	1	1	6740.15	1	8.81584	Q4
66	1	1	1	1	0	1	0	1.535	48.1	1	0	0	0	0	0	6.4	45.5598	101.931	0.5	8.68347	142.478	176.448	32	32	5.19	4.09	4.64	8.65	32	0	6.9933	1	1	1209.23	1	7.09774	Q3
75	1	1	1	1	0	1	1	1.588	57.3	1	0	0	0	0	0	5.2	38.61	81.8533	8.5	21.2885	174.336	158.687	32	29	3.35	4.03	3.69	12.13	32	0	7.33124	0	1	1585.2	0	7.36847	Q3
65	2	1	1	1	0	0	1	1.478	50.3	1	0	0	0	0	0	5.9	62.1622	100	2.4	13.4454	127.434	188.031	24	16	3.28	3.19	3.235	7.4	24	0	5.57225	0	1	1205.26	0	7.09445	Q3
69	1	1	1	1	1	1	1	1.672	74.7	2	0	0	1	0	0	6.2	53.668	49.4208	1	16.5266	176.991	125.483	40	39	3.9	2.72	3.31	12.09	40	0	8.21528	0	1	1659.04	0	7.41399	Q3
75	2	1	1	1	0	0	0	1.435	54.3	2	1	0	0	0	0	3.8	49.8069	91.1197	0.7	14.8459	176.991	178.378	18	22	3.28	3.25	3.265	10.06	22	0	5.88299	0	1	1714.33	0	7.44678	Q3
62	2	1	1	1	0	0	1	1.552	61.5	2	1	0	1	1	0	6.2	75.6757	110.811	0.8	15.9664	88.4956	196.525	18	19.5	3.72	4.71	4.215	9.28	19.5	0	6.32577	0	1	1069.58	0	6.97502	Q2
62	1	1	1	1	1	1	0	1.655	67.3	2	1	0	0	0	0	5.9	57.1429	103.861	0.3	13.1653	91.1504	179.923	37	43	3.97	3.72	3.845	7.91	43	0	7.89164	0	1	1103.72	0	7.00644	Q2
62	1	1	1	1	1	1	1	1.517	49.2	1	0	0	0	0	0	5.1	55.2124	63.3205	0.1	22.409	46.0177	131.274	27.6	26.6	4.94	3.83	4.385	10.5	27.6	1	7.23312	0	1	297.214	0	5.69445	Q1
66	2	0	1	1	0	0	1	1.591	57.1	1	1	0	1	0	0	4.4	59.8456	89.1892	0.4	24.93	76.1062	161.39	20	21	4.78	3.52	4.15	8.44	21	0	5.79035	0	1	701.347	0	6.553	Q1
62	1	1	1	1	1	1	1	1.595	66.7	2	1	0	0	0	0	6.6	45.1737	50.9653	1	17.0868	238.053	129.344	39	38	3.44	3.78	3.61	6.09	39	0	8.19866	0	1	2053.74	0	7.62742	Q4
60	2	1	1	1	0	0	0	1.515	69.1	2	1	0	1	0	0	7.3	68.7259	94.9807	1.1	16.8067	109.735	179.151	26	24	3.03	3.15	3.09	8.68	26	0	7.13734	0	1	1358.44	0	7.21409	Q3
67	1	1	1	1	1	1	0	1.64	78.2	2	1	0	1	0	0	8.4	57.1429	95.7529	9.8	15.126	92.9204	164.865	30	31	4.47	5.25	4.86	10.15	31	0	8.69036	0	1	1197.97	0	7.08838	Q3
69	2	1	1	1	0	0	1	1.425	53.8	2	1	0	0	0	0	4.5	75.6757	107.336	1.1	17.0868	146.018	197.683	21	21	4.04	4.34	4.19	12.06	21	0	5.97496	0	1	1552.95	0	7.34791	Q3
62	1	1	1	1	1	1	0	1.58	64.8	2	0	0	0	0	0	4.3	51.7375	107.336	0.9	17.6471	151.327	179.151	37	31	4.22	5.25	4.735	9.68	37	0	8.14389	0	1	1756.75	0	7.47122	Q3
60	2	1	1	1	1	0	0	1.52	57.6	2	1	0	0	0	0	4.8	51.7375	123.552	0.6	16.8067	92.9204	191.506	24	16	5.16	5.25	5.205	7	24	0	6.15296	0	1	1024.98	0	6.93243	Q2
78	1	1	1	1	1	1	0	1.635	66.3	2	1	0	0	0	0	7.7	47.4903	102.703	1.9	11.7647	110.619	169.884	24	26	4.09	3.46	3.775	8.28	26	1	7.71218	0	1	1245.94	0	7.12765	Q3
77	2	1	1	1	0	0	1	1.542	63	2	1	0	0	1	0	5	38.61	83.0116	2.9	19.888	247.788	185.714	22	22	5.21	5.22	5.215	16.53	22	0	6.25142	0	1	2899.12	0	7.97216	Q4
73	1	1	1	1	1	1	0	1.55	50.8	1	0	0	1	0	0	7.7	54.8263	110.425	0.3	14.5658	103.54	181.853	29	29	5.13	3.68	4.405	10.97	29	0	7.03451	1	1	956.516	1	6.8633	Q2
60	1	1	1	1	1	1	0	1.612	58.5	1	1	0	0	0	0	6.4	40.9266	88.0309	6.7	16.5266	193.805	166.795	43	39	3.18	3.69	3.435	7.1	43	0	7.51609	0	1	1891.06	0	7.54489	Q4
78	2	0	1	1	0	0	1	1.445	41.8	1	1	0	0	0	0	5.5	74.1313	100	0.3	17.0868	96.4602	202.317	16	15	3.78	4.03	3.905	7.78	16	1	4.64453	1	1	815.748	1	6.70411	Q2
74	2	0	1	1	0	0	1	1.416	52.6	2	0	0	1	0	0	4.8	67.5676	163.32	0.8	13.7255	113.274	263.707	19	18	3.75	3.5	3.625	8.75	19	0	5.79535	0	1	1571.22	0	7.35961	Q3
69	1	1	1	1	0	1	0	1.591	53.3	1	1	0	0	0	0	4.1	49.0347	88.8031	0.1	22.1288	77.8761	152.896	35	34	5.12	3.75	4.435	8.44	35	0	7.09901	0	1	634.639	0	6.45306	Q1
63	1	1	1	1	1	1	1	1.565	47.7	1	1	0	0	0	0	5.1	69.4981	86.4865	0.4	14.0056	84.0708	176.834	35	38	4.97	5.68	5.325	5.75	38	0	6.87262	1	1	709.136	1	6.56405	Q1
65	2	1	1	1	0	0	1	1.48	53.5	2	0	1	1	1	1	5.7	50.1931	99.6139	0.9	16.2465	129.204	177.606	19	14	4.78	3.84	4.31	9.56	19	0	5.84893	0	1	1227.68	0	7.11288	Q3
67	1	1	1	1	1	0	0	1.583	65.3	2	1	0	0	0	0	6.6	57.1429	101.158	0.3	12.605	116.814	182.625	27	23.5	4.41	4.03	4.22	7.56	27	1	8.09054	0	1	1393.06	0	7.23926	Q3
68	1	1	1	1	0	1	0	1.519	59.2	2	0	0	0	0	0	5	40.9266	57.9151	1.1	13.4454	99.115	119.305	22	18	3.62	4.28	3.95	7.75	22	1	7.9636	0	1	700.035	0	6.55113	Q1
63	2	1	1	1	1	0	1	1.554	54.9	1	0	0	1	0	0	4.3	55.5985	147.104	1.5	13.4454	153.097	230.888	30	31	3.4	2.78	3.09	5.59	31	0	5.77556	0	1	1940.62	0	7.57076	Q4
69	2	1	1	1	0	0	0	1.558	43	0	0	1	0	0	0	2.9	77.2201	97.2973	0.2	17.3669	57.5221	190.734	12	15	3.13	3.69	3.41	9.28	15	1	4.72595	1	1	471.77	1	6.15649	Q1
72	2	1	1	1	0	0	1	1.35	47.1	2	1	0	0	0	0	4.5	48.2626	89.9614	1.7	15.6863	76.9911	156.371	10	14	4.62	4.75	4.685	7.09	14	1	5.44653	0	1	567.044	0	6.34044	Q1
78	1	1	1	1	1	1	1	1.533	65	2	1	0	1	1	0	4.4	42.8571	123.552	7.4	12.0448	132.743	194.208	16	21	5.93	5.59	5.76	18.37	21	1	8.20143	0	1	1675.69	0	7.42398	Q3
63	2	1	1	1	0	1	0	1.498	52.1	1	1	1	0	0	0	4.8	64.4788	118.533	1	14.5658	92.9204	208.108	24	23	4.53	4.33	4.43	7.53	24	0	5.70761	0	1	1007.48	0	6.91521	Q2
70	1	0	1	1	0	1	0	1.446	43.8	1	1	0	0	0	0	4.3	50.9653	71.0425	1.1	16.2465	56.6372	137.838	25	22	3.44	3.13	3.285	5.94	25	1	6.95752	1	1	341.935	1	5.83462	Q1
64	1	1	1	1	1	0	0	1.546	54.7	1	1	0	0	0	0	6.4	56.3707	94.5946	1	30.2521	90.2655	167.954	21	25	3.13	3.25	3.19	7.53	25	1	7.50729	0	1	829.275	0	6.72055	Q2
84	1	0	1	1	1	1	0	1.48	42.1	1	1	0	0	0	0	4.7	71.4286	103.475	1.3	19.6078	44.2478	195.367	21	22	6.87	5.12	5.995	13.59	22	1	6.42134	1	1	363.935	1	5.89698	Q1
71	2	1	1	1	1	0	0	1.49	50.1	1	0	0	0	0	0	4.7	64.0927	130.502	0.9	18.4874	93.8053	217.761	6	16	4.53	3.85	4.19	13.25	16	1	5.42331	0	1	1023.4	0	6.93088	Q2
66	2	1	1	1	0	0	1	1.492	46.9	1	0	0	1	0	0	3.5	68.3398	89.5753	0.8	10.3641	72.5664	167.954	22	19	4.06	3.44	3.75	5.97	22	0	5.22406	1	1	571.607	1	6.34845	Q1
74	1	1	1	1	1	1	1	1.591	39.7	0	1	0	0	0	0	5.3	81.4672	77.2201	0.6	9.52381	48.6726	175.29	28	27	3.79	3.97	3.88	8.19	28	0	5.98898	1	1	338.712	1	5.82515	Q1
62	1	0	1	1	1	1	1	1.537	53.8	1	1	0	0	0	0	5.2	60.2317	118.533	1.4	10.3641	100.885	199.614	35	34	5.18	4.03	4.605	6.47	35	0	7.5125	0	1	1083.43	0	6.98788	Q2
64	2	0	1	1	0	0	0	1.45	50.5	2	1	0	0	0	0	4.3	77.9923	146.718	1.1	15.6863	84.9557	246.332	22	26	3.38	2.97	3.175	8	26	0	5.683	0	1	1056.83	0	6.96303	Q2
68	1	1	1	1	1	1	1	1.704	65.8	1	1	0	0	0	0	8	48.2626	75.6757	1.1	18.2073	183.186	150.193	39	39	3.78	2.84	3.31	7.53	39	0	7.44871	0	1	1810.37	0	7.50129	Q3
82	1	0	1	1	1	1	1	1.683	65.5	1	0	0	1	0	0	7.1	40.9266	86.1004	0.8	17.3669	99.115	147.49	31	33	5.34	3.79	4.565	10.59	33	0	7.35311	0	1	957.513	0	6.86434	Q2
67	1	1	1	1	1	1	1	1.53	46.2	1	0	0	0	0	0	6	67.5676	65.251	0.5	16.2465	69.0266	149.035	33	31.5	3.69	3.66	3.675	5.47	33	0	6.84378	1	1	475.276	1	6.1639	Q1
65	2	1	1	1	1	1	0	1.459	50.5	1	0	0	1	0	0	3.3	52.5097	113.127	1.9	12.0448	108.85	191.12	21	18	5.38	4.72	5.05	7.1	21	0	5.64096	0	1	1050.57	0	6.95708	Q2
68	2	0	1	1	0	0	1	1.464	46.4	1	0	0	0	0	0	4.5	54.4402	106.178	0.5	27.7311	103.54	188.031	14.5	14	8.81	6.63	7.72	11.72	14.5	1	5.20647	1	1	903.347	1	6.80611	Q2
63	2	1	1	1	1	0	1	1.498	63.3	2	1	1	0	1	0	5	52.1236	127.799	3.5	15.126	347.788	223.166	0	16.1	4.28	4.1	4.19	10.19	16.1	1	6.67089	0	1	4912.99	0	8.49964	Q4
69	2	1	1	1	0	0	1	1.55	55.5	1	0	0	1	0	0	3.3	57.529	93.8224	0.9	10.3641	100.885	174.903	17	17	5.31	3.87	4.59	10.25	17	1	5.74339	0	1	979.305	0	6.88684	Q2
68	1	1	1	1	1	1	1	1.731	64.7	1	1	0	0	0	0	4.4	53.668	133.205	0.8	15.9664	204.425	226.641	37	39	3.63	4.09	3.86	7.81	39	0	7.24372	0	1	2997.62	0	8.00557	Q4
69	2	1	1	1	0	0	1	1.515	37.5	0	1	0	0	0	0	4.3	50.1931	67.5676	3	11.4846	82.3009	135.521	14	0	3.84	2.91	3.375	11.31	14	1	4.33509	1	1	418.257	1	6.0361	Q1
69	1	1	1	1	1	1	1	1.602	51.3	1	0	0	1	0	0	8	66.7954	87.2587	2.6	12.3249	105.31	176.834	29	31	3.84	3.25	3.545	9.81	31	0	6.89732	1	1	955.326	1	6.86205	Q2
65	1	1	1	1	1	1	0	1.59	66.5	2	0	0	1	0	0	5.1	61.7761	113.127	7.6	20.7283	54.8673	195.367	38	42	3.22	3.16	3.19	6.31	42	0	8.16997	0	1	712.829	0	6.56924	Q1
70	1	1	1	1	1	1	1	1.544	47.6	1	1	0	0	0	0	5.1	47.4903	88.0309	0.3	14.2857	109.735	155.985	29	33	3.03	3.22	3.125	6.97	33	0	6.84985	1	1	814.764	1	6.7029	Q2
87	2	0	1	1	0	1	0	1.491	63.7	2	0	0	0	0	0	5.9	65.251	98.4556	0.8	12.8852	74.3363	179.151	12	11	5.6	4.44	5.02	9.28	12	1	6.33526	0	1	848.318	0	6.74326	Q2
66	1	1	1	1	0	0	0	1.516	56	2	1	0	1	0	0	8.5	58.6873	132.046	3.3	15.126	235.398	228.958	28	25	4.9	4.13	4.515	8.97	28	0	7.74465	0	1	3018.19	0	8.01241	Q4
65	2	1	1	1	0	0	0	1.429	45.1	1	1	0	0	0	0	5.7	59.8456	103.861	5.7	13.4454	101.77	181.467	22	20	2.69	3.41	3.05	11.38	22	0	5.21273	1	1	832.902	1	6.72492	Q2
79	2	0	1	1	0	0	0	1.412	50.6	2	1	0	1	0	0	5.1	57.9151	101.931	21.4	10.6443	80.531	179.151	8	12	4.88	3.72	4.3	8.6	12	1	5.52037	0	1	730.015	0	6.59306	Q1
73	2	0	0	1	0	0	1	1.476	40.3	0	0	1	1	0	0	4.2	57.529	106.564	1.3	18.2073	92.9204	186.486	20	16	3.28	3.94	3.61	11.34	20	0	4.55577	1	1	698.334	1	6.5487	Q1
65	1	1	0	1	0	1	0	1.705	63.1	1	1	0	1	0	0	5.5	24.7104	75.2896	1.5	8.12325	95.5752	119.305	33	29.5	3.82	3.53	3.675	10.03	33	0	7.30259	0	1	719.504	0	6.57856	Q1
66	2	1	0	1	1	0	0	1.52	51.8	1	1	0	0	0	1	4.9	55.5985	91.1197	2	18.7675	228.319	193.436	19	21	2.81	2.81	2.81	7.21	21	0	5.57237	0	1	2287.75	0	7.73533	Q4
68	2	1	0	1	0	0	1	1.371	46.4	2	1	0	0	0	0	6.7	47.1042	137.066	3.6	21.0084	157.522	222.394	19	18.5	4.93	3.95	4.44	12.66	19	0	5.40736	0	1	1625.48	0	7.39356	Q3
59	2	0	0	1	1	0	1	1.57	61.4	2	1	0	1	0	0	4.3	53.2819	163.32	4.1	8.12325	500	315.83	29	26	3.04	3.57	3.305	15.34	29	0	6.29689	0	1	9695.98	0	9.17947	Q4
66	1	1	0	1	1	1	0	1.636	77.7	2	1	0	1	0	0	8.4	34.749	86.1004	5	17.6471	238.053	180.695	42	36	3.25	3.13	3.19	8.07	42	0	8.69469	0	1	3342.27	0	8.1144	Q4
69	2	1	0	1	0	0	1	1.422	47	1	1	0	0	0	0	6.6	47.8764	84.9421	7	13.4454	260.177	188.417	28	24.5	4.07	3.62	3.845	6.1	28	0	5.33529	1	1	2304.02	1	7.74241	Q4
63	1	1	0	1	1	1	0	1.717	63.3	1	1	0	0	0	0	6.8	38.2239	106.178	4.7	14.5658	103.54	166.023	39.5	42	3.79	3.47	3.63	8.5	42	0	7.28262	0	1	1088.13	0	6.99221	Q2
71	2	0	0	1	1	0	1	1.469	53.4	2	1	1	1	0	0	6.6	33.5907	79.5367	2	16.5266	182.301	159.459	24	27	3.03	3.56	3.295	7.9	27	0	5.77049	0	1	1552.32	0	7.3475	Q3
67	1	1	0	1	0	1	1	1.703	63.2	1	1	0	0	0	0	5.3	56.7568	154.054	26.4	13.7255	133.628	232.432	23	20.5	3.13	2.47	2.8	13.78	23	1	7.29351	0	1	1962.96	0	7.58221	Q4
83	2	0	0	1	1	0	1	1.45	54.7	2	1	0	0	0	0	3.7	59.0734	127.027	1.3	13.7255	84.9557	205.792	19	15.5	4.35	4.62	4.485	17.91	19	0	5.73417	0	1	956.329	0	6.8631	Q2
71	2	1	0	1	0	0	0	1.581	51.8	1	1	0	0	0	0	5.7	67.1815	103.089	1.6	16.8067	126.549	204.633	27.5	23	3.55	2.99	3.27	8.43	27.5	0	5.33778	1	1	1341.42	1	7.20148	Q3
73	1	1	0	1	1	0	0	1.646	56.5	1	0	0	0	0	0	6	57.9151	42.0849	19.2	18.4874	77.8761	131.66	31	28	2.6	2.97	2.785	11.41	31	0	7.02306	1	1	579.305	1	6.36183	Q1
65	2	1	1	1	0	0	0	1.451	48	1	1	0	0	0	0	4.3	54.0541	118.533	4.8	15.9664	170.796	204.247	23	24	4.41	4.78	4.595	7.84	24	0	5.4335	0	1	1674.46	0	7.42325	Q3
60	2	1	1	1	0	0	1	1.55	67.6	2	0	0	0	0	0	4.9	55.2124	135.907	1.2	15.6863	168.142	225.097	25	27	3.03	2.94	2.985	5.74	27	0	6.85403	0	1	2558.53	0	7.84719	Q4
61	1	1	1	1	0	1	0	1.665	70.7	2	1	0	1	0	0	6.3	52.5097	123.552	2.8	19.0476	185.841	212.741	42.5	38.5	3.56	3.4	3.48	5.4	42.5	0	8.08578	0	1	2795.19	0	7.93566	Q4
62	2	1	0	1	0	0	1	1.526	60.8	2	1	1	1	0	0	5	56.7568	108.88	3.7	10.084	341.593	222.394	24	19.5	2.56	2.53	2.545	11.69	24	0	6.36568	0	1	4618.86	0	8.4379	Q4
63	1	1	0	1	0	1	1	1.63	59.6	1	0	0	1	0	1	4	53.668	101.544	0.4	9.52381	116.814	178.378	44	42.5	3.62	2.72	3.17	8.09	44	0	7.46163	0	1	1241.89	0	7.12439	Q3
60	1	1	0	1	1	1	0	1.693	70.4	2	1	1	0	1	0	4.9	54.0541	98.0695	2.7	17.9272	272.566	185.714	37	35	2.78	2.4	2.59	10.68	37	0	7.91777	0	1	3563.61	0	8.17853	Q4
69	2	1	0	1	1	0	1	1.497	72.9	2	0	0	0	1	1	4.6	88.8031	81.4672	1.4	19.0476	64.6018	181.467	35	0	2.82	2.69	2.755	7.75	35	0	7.40274	0	1	854.614	0	6.75065	Q2
69	2	1	0	1	1	1	1	1.42	40.8	1	0	0	0	0	0	4.9	57.1429	63.3205	0.8	6.16246	192.035	152.51	21	22	3.32	2.65	2.985	10.84	22	0	4.74628	1	1	1194.92	1	7.08583	Q3
66	1	0	0	1	1	1	0	1.601	46.9	0	0	0	0	0	0	4.3	90.3475	73.3591	0.6	9.52381	95.5752	183.784	37	34	3.87	3.25	3.56	12.03	37	0	6.61376	1	1	823.807	1	6.71394	Q2
66	2	1	0	1	0	0	0	1.525	60.8	2	1	1	1	0	0	2.7	47.8764	82.6255	3.4	12.3249	143.363	155.212	24	26	3.62	3.22	3.42	10.5	26	0	6.30579	0	1	1352.9	0	7.21001	Q3
64	2	1	0	1	0	0	1	1.515	69.7	2	0	0	1	1	0	6.2	50.1931	91.5058	2.1	16.5266	235.398	174.517	24.5	23.5	4.87	3.66	4.265	12.22	24.5	0	7.12331	0	1	2863.35	0	7.95975	Q4
69	2	0	0	1	0	0	0	1.542	49.6	1	1	0	0	0	0	3.8	50.9653	107.722	0.7	16.5266	83.1858	172.587	29	26.5	3.34	2.35	2.845	7.9	29	0	5.28825	1	1	712.096	1	6.56821	Q1
69	2	1	0	1	0	0	0	1.486	57.8	2	0	0	1	0	1	3.3	40.9266	79.1506	4.2	10.6443	377.876	184.942	21	20	3.44	2.94	3.19	8.17	21	0	6.13967	0	1	4039.36	0	8.30384	Q4
72	1	1	0	1	1	1	0	1.523	61.2	2	1	0	1	0	0	3.9	44.4015	84.9421	0.9	10.6443	156.637	166.795	26	26	4.37	3.84	4.105	9.06	26	1	8.04288	0	1	1598.93	0	7.37709	Q3
68	1	1	0	1	0	0	0	1.576	63.2	2	1	0	1	1	0	5.8	58.6873	147.876	1.6	12.8852	125.664	228.958	41	42	3.43	2.93	3.18	7.87	42	0	7.95434	0	1	1818.37	0	7.5057	Q3
82	2	0	0	1	0	0	0	1.412	58.2	2	0	0	0	0	0	4.2	49.8069	83.3977	1.7	13.1653	83.1858	147.876	26	26	4	3.79	3.895	7.66	26	0	6.2004	0	1	715.931	0	6.57358	Q1
68	1	1	0	1	1	0	0	1.663	74.4	2	0	1	1	0	0	5.4	49.0347	116.988	4.9	16.5266	132.743	189.575	45	25	4.25	4.22	4.235	12.09	45	0	8.26206	0	1	1872.27	0	7.5349	Q3
75	1	1	0	1	1	1	1	1.535	60.9	2	1	0	1	0	0	3.4	44.0154	103.861	5.1	12.3249	86.7257	168.726	33	29	4.91	4.31	4.61	11.91	33	0	7.90043	0	1	891.141	0	6.7925	Q2
65	2	0	0	1	0	0	1	1.581	67.7	2	1	0	1	0	1	3.7	74.9035	50.1931	1.2	8.96358	130.973	148.263	36	37	3.96	3.37	3.665	11.87	37	0	6.65429	0	1	1314.63	0	7.18131	Q3
72	1	1	0	1	1	1	0	1.469	48.6	1	0	0	1	0	0	5.6	48.2626	111.197	5.3	8.96358	102.655	179.537	20	19.5	4.16	3.97	4.065	20.3	20	1	7.25041	0	1	895.713	0	6.79762	Q2
67	2	1	0	1	0	0	1	1.433	48	1	0	0	0	0	0	4.6	54.8263	137.452	1.8	7.0028	106.195	214.286	28	28	3.09	3.35	3.22	11.65	28	0	5.44103	0	1	1092.29	0	6.99603	Q2
77	1	1	0	1	0	1	1	1.53	67	2	0	0	0	0	0	6.2	74.1313	130.116	0.5	16.8067	63.7168	220.463	28	28.5	5.03	5.88	5.455	5.11	28.5	0	8.40062	0	1	941.164	0	6.84712	Q2
71	2	1	0	1	0	0	0	1.515	53.1	1	1	0	0	0	0	3.5	55.5985	102.703	0.9	17.0868	108.85	174.131	15.5	18	5.6	7.22	6.41	9.5	18	0	5.61461	0	1	1006.46	0	6.9142	Q2
77	1	0	0	1	1	1	0	1.594	57.5	1	1	0	0	0	1	5.5	49.4208	100	2.5	12.8852	74.3363	164.479	37	39	6.84	5.78	6.31	11.84	39	0	7.28748	0	1	703.038	0	6.55541	Q1
82	1	1	0	1	1	0	1	1.5	53.1	1	1	0	1	1	0	6.4	62.5483	121.236	0.5	10.9244	53.9823	205.792	25	19.5	4.93	4.72	4.825	12.5	25	1	7.3228	0	1	589.893	0	6.37994	Q1
61	1	1	0	1	1	1	1	1.606	78.9	2	0	0	1	0	1	6.1	45.5598	68.3398	1	15.9664	137.168	145.56	45.2	41.5	4.12	3.88	4	13.2	45.2	0	9.05962	0	1	1575.33	0	7.36222	Q3
66	1	1	0	1	1	1	0	1.584	58	1	1	0	1	1	1	5.2	63.7066	54.0541	0.3	12.3249	53.9823	132.046	31	33	3.6	5.13	4.365	5.59	33	0	7.53782	0	1	413.434	0	6.0245	Q1
65	2	1	0	1	1	0	1	1.506	45.6	1	1	0	0	0	0	3.5	44.0154	66.7954	9	23.2493	500	198.842	8	7.5	5.59	4.97	5.28	11.62	8	1	5.09913	1	1	4533.59	1	8.41927	Q4
67	2	1	0	1	1	0	0	1.361	42.4	1	0	0	0	0	0	4.8	60.2317	149.421	0.5	15.4062	103.54	234.363	12	15	3.88	3.97	3.925	7.32	15	1	5.03255	1	1	1028.87	1	6.93622	Q2
72	1	1	0	1	1	1	0	1.667	58.8	1	0	0	0	0	0	5.2	69.8842	60.6178	0.3	17.0868	68.1416	145.946	24	24	5.16	4.28	4.72	8.09	24	1	7.10115	0	1	584.765	0	6.37121	Q1
74	1	1	0	1	0	1	1	1.541	42	0	1	0	0	0	0	4.3	53.668	114.286	0.5	11.4846	75.2212	185.714	26.2	32.8	3.06	2.97	3.015	6.87	32.8	0	6.34557	1	1	586.726	1	6.37456	Q1
71	2	1	0	1	0	0	1	1.401	35.2	0	0	0	0	0	0	2.6	80.3089	114.672	0.4	9.52381	67.2566	207.336	15.5	11.2	6.12	7.19	6.655	14.53	15.5	1	4.18397	1	1	490.854	1	6.19615	Q1
72	1	1	0	1	1	1	0	1.57	54.4	1	0	0	0	0	0	4.8	62.9344	81.0811	2.9	20.1681	77.8761	159.073	27	22	6.17	6.1	6.135	11.86	27	1	7.24013	0	1	673.908	0	6.51309	Q1
61	1	1	0	1	1	1	0	1.534	58.7	2	1	0	0	0	0	6.1	47.4903	65.251	0.5	12.0448	42.4779	119.305	43.5	42	3.85	2.66	3.255	11.44	43.5	0	7.94588	0	1	297.481	0	5.69535	Q1
76	1	0	0	1	1	0	1	1.552	54.7	1	0	1	1	0	1	6.1	42.0849	75.6757	76.2	9.2437	69.0266	128.571	27.5	26	3.78	3.75	3.765	7.6	27.5	1	7.29168	0	1	485.454	0	6.18508	Q1
60	1	1	0	1	1	1	0	1.595	50.9	1	0	0	0	0	0	5.9	47.8764	89.9614	47.6	10.6443	118.584	154.44	16	17.5	2.53	2.4	2.465	8	17.5	1	7.0291	1	0	932.19	1	6.83754	Q2
60	1	1	0	1	1	0	0	1.586	62.5	2	1	0	0	0	1	5.5	60.6178	120.849	1.4	16.2465	70.7965	198.456	42	41	2.15	2.25	2.2	6.28	42	0	7.96085	0	0	878.122	0	6.77779	Q2
68	2	1	0	1	0	0	0	1.489	64.3	2	1	0	1	0	0	6.1	44.7876	65.251	19.3	15.4062	187.611	139.768	26	28	2.57	2.9	2.735	7.63	28	0	6.71195	0	1	1686.08	0	7.43016	Q3
61	1	1	0	1	1	1	1	1.46	54.2	2	1	0	0	1	0	4.4	46.332	100.386	1.4	10.6443	118.584	165.637	33.5	27.5	3.12	3.09	3.105	6.75	33.5	0	7.99287	0	1	1064.59	0	6.97035	Q2
68	2	0	0	1	1	0	0	1.481	43.6	1	0	0	0	0	0	3.7	55.5985	109.653	0.8	9.52381	143.363	188.803	20	20	3.66	4.18	3.92	6.56	20	0	4.92418	1	1	1180.14	1	7.07339	Q3
80	2	1	0	1	0	0	1	1.505	52.5	1	0	0	1	0	1	4.3	53.2819	122.394	1.3	10.9244	170.796	209.653	13.5	14	3.84	3.69	3.765	10.25	14	1	5.44409	0	1	1879.92	0	7.53898	Q4
68	1	1	0	1	1	1	0	1.642	63.6	1	1	1	0	1	0	5	41.6988	120.849	2.1	16.5266	140.708	179.151	32	30	2.75	2.78	2.765	7.69	32	0	7.61831	0	1	1603.22	0	7.37977	Q3
67	2	1	0	1	0	0	1	1.555	64.1	2	0	1	1	1	0	3.1	50.1931	121.622	3.8	9.52381	220.354	215.058	29	32	2.68	2.53	2.605	7.12	32	0	6.44567	0	1	3037.63	0	8.01883	Q4
70	2	0	0	1	1	0	1	1.408	49.8	2	0	0	0	0	1	3.2	49.4208	80.3089	2	6.72269	178.761	164.865	16	14.5	2.94	2	2.47	8.78	16	1	5.62028	0	0	1467.68	0	7.29144	Q3
64	1	1	0	1	1	1	0	1.651	79.8	2	1	1	1	0	1	6.1	48.6486	101.544	2	17.9272	285.841	208.88	47	46	1.62	1.9	1.76	6.16	47	0	8.77214	0	0	4764.58	0	8.46896	Q4
60	2	1	0	1	0	0	1	1.487	60.8	2	0	0	0	0	0	4	64.8649	127.799	0.9	14.8459	135.398	214.286	31	29	2.34	2.25	2.295	6.43	31	0	6.54871	0	0	1764.05	0	7.47537	Q3
63	1	1	0	1	1	1	0	1.665	63.4	1	1	0	0	0	0	3.2	69.8842	62.5483	0.7	11.4846	84.0708	149.035	49	43.5	2.87	2.94	2.905	6.44	49	0	7.55087	0	1	794.368	0	6.67755	Q2
63	2	1	0	1	1	0	1	1.493	57.7	2	0	0	0	1	1	4.7	65.251	103.089	0.6	17.6471	125.664	185.714	23	0	2.15	2.22	2.185	8.25	23	0	6.20677	0	0	1346.58	0	7.20532	Q3
67	1	1	0	1	1	0	0	1.485	57.1	2	0	1	1	0	0	6.6	81.0811	121.622	2.5	15.4062	207.08	234.749	32	34	2.66	2.94	2.8	9.56	34	0	8.00045	0	1	2775.73	0	7.92867	Q4
80	2	1	0	1	0	0	1	1.415	43.4	1	0	0	1	0	0	4.8	53.2819	76.834	7.3	5.32213	116.814	150.965	10.5	11	9.12	7.19	8.155	10.53	11	1	4.80051	1	1	765.354	1	6.64034	Q2
61	1	1	0	1	1	1	1	1.586	70.1	2	1	0	0	0	0	6	53.668	128.571	1.3	12.3249	156.637	211.969	29	34	4.47	4.22	4.345	7.88	34	0	8.52927	0	1	2327.48	0	7.75254	Q4
68	1	0	0	1	1	1	0	1.524	49.1	1	1	0	1	0	0	4	44.4015	77.6062	3.2	6.72269	69.0266	133.977	36	39	2.46	2.96	2.71	9.75	39	0	7.09518	0	1	454.075	0	6.11826	Q1
64	1	1	0	1	1	1	0	1.61	64	2	1	0	0	0	0	5.2	60.6178	130.116	0.3	16.2465	117.699	218.533	38.5	37	2.44	2.25	2.345	7.59	38.5	0	7.87894	0	0	1646.15	0	7.4062	Q3
70	1	1	0	1	1	1	1	1.582	71.1	2	1	1	1	0	0	5.8	43.2432	111.583	1.1	10.9244	92.9204	169.498	27.5	29.5	3.57	2.5	3.035	10.18	29.5	0	8.49942	0	1	1119.81	0	7.02092	Q2
65	2	1	0	1	1	0	1	1.56	63.4	2	1	0	0	0	0	5.2	54.4402	120.849	1.9	14.0056	168.142	210.039	23.5	0	3.79	3.6	3.695	10.19	23.5	0	6.4013	0	1	2239.05	0	7.71381	Q4
71	1	1	0	1	1	1	0	1.649	58.3	1	0	0	0	0	0	5.2	69.8842	119.305	1	22.409	67.2566	197.683	43.5	41.5	3.75	3.47	3.61	6.97	43.5	0	7.16431	0	1	775.129	0	6.65303	Q2
68	2	1	0	1	1	0	0	1.48	48.2	1	0	1	1	0	0	4.4	72.5869	128.571	1.3	20.1681	69.9115	222.78	20	20	2.5	2.6	2.55	8.19	20	0	5.33126	1	1	750.709	1	6.62102	Q1
68	1	0	0	1	1	1	0	1.591	61.9	2	1	0	1	1	0	4.6	45.9459	132.046	1.5	13.4454	176.991	206.564	38.5	38.5	2.53	2.94	2.735	12.68	38.5	0	7.76935	0	1	2263.06	0	7.72447	Q4
70	2	0	0	1	0	0	1	1.56	69.1	2	1	0	1	0	0	5.7	48.6486	124.71	2.3	17.0868	185.841	201.544	32	30.5	2.25	1.75	2	13.43	32	0	6.77733	0	1	2588.15	0	7.8587	Q4
85	2	0	0	1	0	0	1	1.512	47.4	1	0	1	1	0	0	4.5	52.8958	122.78	2.2	14.8459	134.513	198.456	14	17	3.97	2.72	3.345	15.34	17	1	4.91509	1	1	1265.34	1	7.1431	Q3
63	2	1	0	1	1	0	0	1.485	48.7	1	0	0	0	0	0	4.5	61.7761	125.097	1	8.68347	115.044	205.405	34	28.5	1.88	2.19	2.035	7.7	34	0	5.44734	0	0	1150.82	0	7.04823	Q2
72	1	0	0	1	1	1	0	1.57	68.9	2	1	1	0	0	1	7	31.2741	70.6564	1.3	14.2857	167.257	132.819	35	37	2.34	1.78	2.06	7.71	37	0	8.37547	0	0	1530.6	0	7.33341	Q3
63	1	0	0	1	1	1	0	1.613	53.3	1	1	0	0	0	0	5.4	53.2819	70.6564	2.9	15.6863	43.3628	131.274	29	30.5	2.97	2.13	2.55	7.75	30.5	0	7.08249	0	1	303.406	0	5.71507	Q1
60	1	1	0	1	1	1	0	1.627	58.1	1	0	0	0	0	0	6.3	59.0734	50.1931	1.7	14.8459	80.531	122.78	46.5	43.5	2.28	1.62	1.95	6.5	46.5	0	7.40961	0	0	574.469	0	6.35345	Q1
68	1	1	0	1	1	0	0	1.555	55	1	0	1	0	0	0	7.7	49.0347	145.56	1.2	20.7283	90.2655	205.019	36	35.5	2.25	1.97	2.11	8.621	36	0	7.42321	0	0	1017.84	0	6.92544	Q2
71	2	1	0	1	1	0	0	1.383	40.1	1	1	0	0	0	0	4.2	59.4595	70.2703	1.2	11.7647	57.5221	139.768	20	19.5	2.5	2.41	2.455	9.38	20	0	4.68733	1	0	322.395	0	5.77578	Q1
70	1	1	0	1	1	1	0	1.664	61.7	1	1	0	1	0	0	5.4	45.9459	123.166	4.1	11.2045	89.3805	184.17	37.5	35	2.1	2.47	2.285	12.38	37.5	0	7.34405	0	1	1015.66	0	6.92329	Q2
65	2	1	0	1	1	0	0	1.559	64.6	2	0	0	0	0	0	4.2	57.529	152.51	1.5	13.7255	153.982	232.432	24	20.5	3.5	2.66	3.08	7.19	24	0	6.5004	0	1	2312.07	0	7.7459	Q4
67	1	1	0	1	1	1	0	1.69	67.8	1	0	0	1	0	0	3	50.5792	83.0116	2.2	24.3697	79.646	145.946	32.5	31	4.25	3.28	3.765	9.97	32.5	0	7.66829	0	1	788.108	0	6.66964	Q2
67	1	1	0	1	1	1	1	1.633	64.1	2	0	0	0	0	0	7.6	44.0154	105.019	9.9	12.605	148.673	172.587	47	37	2.75	2.78	2.765	9.18	47	0	7.71646	0	1	1644.74	0	7.40534	Q3
65	2	1	0	1	1	0	0	1.5	51.2	1	1	0	0	1	0	5.9	68.3398	120.077	2.2	12.0448	85.8407	212.355	33	32	2.15	2.44	2.295	8.9	33	0	5.59182	0	0	933.311	0	6.83874	Q2
66	2	0	0	1	0	0	1	1.48	43.7	1	0	0	0	0	1	5	59.4595	51.3514	0.6	11.2045	60.177	124.71	8	6	2.56	2.25	2.405	16.9	8	1	4.96854	1	1	327.955	1	5.79288	Q1
83	2	0	0	1	0	0	1	1.523	54.5	1	0	0	1	1	1	6.3	53.2819	123.166	11.8	13.1653	95.5752	189.575	20	20	2.79	2.53	2.66	12.03	20	0	5.51776	0	1	987.469	0	6.89515	Q2
76	1	0	0	1	1	1	0	1.587	54.9	1	0	1	0	0	0	5.1	47.1042	91.5058	0.8	18.4874	78.7611	147.876	33	23	2.85	3.06	2.955	9.06	33	0	7.13762	0	1	639.415	0	6.46055	Q1
62	1	1	0	1	1	0	0	1.535	48.5	1	0	0	1	0	0	4.8	67.5676	145.56	1.6	19.0476	75.2212	226.255	42.5	34.5	1.96	2.13	2.045	5.78	42.5	0	7.08888	0	0	825.43	0	6.7159	Q2
78	2	0	0	1	0	0	0	1.457	46.4	1	0	0	0	0	0	6.2	58.3012	101.931	1.2	13.1653	168.142	180.695	24.5	24	5.57	6.97	6.27	3.31	24.5	0	5.04704	1	1	1409.74	1	7.25116	Q3
60	1	1	0	1	1	1	0	1.533	69.9	2	1	0	0	0	0	5.3	40.5405	101.544	1.1	15.9664	104.425	155.598	39	41	1.97	1.87	1.92	6.94	41	0	8.88724	0	0	1135.76	0	7.03506	Q2
78	1	0	0	1	1	1	0	1.7	67.6	1	0	0	0	0	0	5.4	54.0541	107.336	0.7	20.7283	79.646	175.29	33	29	3.5	3.31	3.405	12.05	33	0	7.46118	0	1	943.772	0	6.84988	Q2
78	2	1	0	1	0	0	0	1.469	43.9	1	1	0	1	0	0	6.5	60.2317	112.355	0.7	18.7675	99.115	193.822	19	14	3.52	2.94	3.23	13.17	19	0	4.80083	1	1	843.35	1	6.73738	Q2
64	2	1	0	1	0	0	0	1.51	58	2	0	0	0	0	0	5.3	49.0347	97.2973	0.7	20.7283	93.8053	155.985	24	22	2.94	3.03	2.985	8.2	24	0	6.15675	0	1	848.666	0	6.74367	Q2
67	1	0	0	1	1	0	1	1.508	41.9	0	0	1	1	0	0	4.3	44.7876	80.3089	10.8	17.0868	65.4867	136.68	29	26	2.19	2.53	2.36	6.15	29	0	6.57646	1	0	375.034	0	5.92702	Q1
69	2	0	0	1	0	0	1	1.521	52.2	1	0	0	0	0	0	3.8	56.3707	81.4672	1.2	16.8067	125.664	157.143	24	25.5	4.53	4.52	4.525	6.2	25.5	0	5.55506	0	1	1030.8	0	6.93809	Q2
63	2	0	0	1	0	0	1	1.564	62.1	2	0	0	0	0	0	4	55.2124	53.2819	6.7	21.0084	76.9911	123.552	14	9	3.38	3.22	3.3	14.72	14	1	6.31377	0	1	590.721	0	6.38134	Q1
63	2	1	0	1	0	0	1	1.411	43.3	1	0	0	0	0	0	5.6	58.6873	108.108	2.8	19.0476	144.248	184.942	24.5	25	2.82	2.72	2.77	6.56	25	0	5.11251	1	1	1155.14	1	7.05197	Q2
63	1	1	0	1	1	0	1	1.657	68.9	2	0	0	0	1	0	5.9	61.0039	119.691	1.5	18.2073	98.2301	201.158	43	35	2.93	2.37	2.65	10.03	43	0	7.97939	0	1	1361.45	0	7.21631	Q3
63	1	1	0	1	0	0	0	1.55	67.9	2	1	0	0	0	0	5.3	43.2432	99.6139	1.8	11.4846	160.177	166.023	32	31	2.69	2.62	2.655	7.06	32	0	8.56221	0	1	1805.67	0	7.49869	Q3
63	2	1	0	1	0	0	1	1.525	64.4	2	0	1	0	0	0	4.3	75.2896	161.004	1.3	13.7255	107.08	249.035	32	32.5	2.75	2.43	2.59	6.41	32.5	0	6.65228	0	1	1717.33	0	7.44852	Q3
52	1	1	0	1	1	1	0	1.62	68.7	2	0	0	0	0	0	7.1	39.3822	84.1699	3.4	11.7647	295.575	166.023	49	48	1.92	1.7	1.81	4.44	49	0	8.33756	0	0	3371.27	0	8.12304	Q4
67	2	1	0	1	1	0	0	1.59	70.4	2	0	0	0	0	0	4.8	54.8263	119.305	2.8	17.9272	151.327	194.981	26	27	3.94	2.37	3.155	7	27	0	6.79411	0	1	2077.22	0	7.63878	Q4
65	2	1	0	1	0	0	1	1.588	57.7	1	1	0	0	0	0	4	37.8378	75.2896	25.6	19.0476	500	197.683	18.5	19	3.47	3.57	3.52	8.35	19	0	5.86011	0	1	5703.17	0	8.64878	Q4
65	1	1	0	1	1	1	0	1.551	57.6	1	1	0	1	0	0	4.4	67.1815	72.973	0.8	16.8067	42.4779	152.124	36.5	36	4.65	4.22	4.435	6.69	36.5	0	7.69849	0	1	372.205	0	5.91944	Q1
63	1	0	0	1	1	1	1	1.708	54.6	1	1	0	0	0	0	6.3	49.0347	82.6255	2.8	14.0056	78.7611	142.857	41.5	42	1.73	1.93	1.83	9.45	42	0	6.75098	1	0	614.336	0	6.42054	Q1
66	1	1	0	1	0	1	1	1.59	47.7	1	0	0	0	0	0	6.3	55.5985	79.5367	0.7	18.7675	44.2478	143.629	34	29.5	4.14	3.53	3.835	6.87	34	0	6.72011	1	1	303.147	1	5.71422	Q1
79	2	1	0	1	0	0	1	1.434	46.8	1	1	0	0	0	0	5.4	58.6873	126.641	3.7	12.8852	66.3717	196.139	16	17	5.84	4.84	5.34	16.94	17	1	5.11011	1	1	609.246	1	6.41222	Q1
68	2	0	0	1	1	0	0	1.512	54.2	1	0	0	0	0	0	5.7	54.0541	112.741	1	11.4846	115.929	189.189	22.1	21.5	3.91	3.62	3.765	7.31	22.1	0	5.76429	0	1	1188.74	0	7.08065	Q3
78	2	0	0	1	1	0	0	1.434	44	1	0	0	1	0	0	5.1	50.1931	73.3591	1.4	13.1653	107.08	142.857	20.1	22.1	3.5	3.15	3.325	24.62	22.1	0	4.86531	1	1	673.072	1	6.51185	Q1
69	2	1	0	1	1	0	1	1.627	67.4	2	0	0	0	0	1	2.6	65.251	102.703	0.8	22.6891	135.398	191.12	25.1	25.9	6	5.8	5.9	10	25.9	0	6.39149	0	1	1744.13	0	7.46401	Q3
59	2	1	0	1	1	0	1	1.56	53.6	1	1	0	0	0	0	4.5	67.1815	123.938	1.3	16.2465	91.1504	205.019	31	37.5	2.69	3.47	3.08	9.38	37.5	0	5.71532	0	1	1001.66	0	6.90941	Q2
67	2	1	0	1	0	0	1	1.411	45.5	1	0	1	0	0	0	3.8	47.4903	127.413	3.1	12.3249	268.142	231.274	20.4	20.1	5.87	5.59	5.73	13.62	20.4	0	5.25144	1	1	2821.65	1	7.94508	Q4
72	1	1	0	1	0	0	0	1.64	56.9	1	0	0	0	0	0	3.5	56.3707	108.88	0.6	10.6443	68.1416	177.606	39.6	39	3.06	4.12	3.59	16.46	39.6	0	7.09314	0	1	688.625	0	6.5347	Q1
68	2	1	0	1	1	0	0	1.496	46.8	1	0	0	0	0	0	3.5	57.529	72.973	0.9	19.3277	58.4071	140.154	24.1	24	4.33	6.56	5.445	10.38	24.1	0	5.1736	1	1	383.105	1	5.94831	Q1
67	1	1	0	1	1	1	1	1.562	55.9	1	0	0	0	0	0	5.2	57.529	86.1004	1.9	15.9664	66.3717	154.054	40	37.5	5.47	4.96	5.215	10.88	40	0	7.47388	0	1	571.568	0	6.34838	Q1
63	1	1	1	1	1	1	0	1.614	69	2	1	0	1	0	1	7.4	33.5907	101.544	8.8	12.0448	500	177.992	36	39	2.97	3.1	3.035	6.5	39	0	8.24101	0	1	6140.73	0	8.7227	Q4
71	1	1	1	1	1	1	0	1.732	76.7	2	0	0	1	0	0	5.5	39.7683	95.3668	3.6	14.2857	346.018	188.803	44.5	45.1	2.88	2.66	2.77	6.78	45.1	0	7.97397	0	1	5010.75	0	8.51934	Q4
63	2	1	1	1	1	0	1	1.487	59.3	2	0	0	1	1	1	5.3	40.1544	104.633	4.9	14.5658	283.186	188.803	0	23.5	4.93	4.85	4.89	7.47	23.5	0	6.36758	0	1	3170.56	0	8.06166	Q4
64	2	1	1	1	0	0	0	1.563	63.4	2	0	0	0	0	1	3.1	64.8649	76.834	0.6	15.4062	53.9823	158.687	25	23	3.81	3.84	3.825	7.93	25	0	6.40503	0	1	543.104	0	6.2973	Q1
68	1	1	1	1	0	1	0	1.612	75.8	2	1	0	1	0	0	6.5	37.8378	52.5097	0.8	30.2521	44.2478	104.247	47	43.8	2	2.22	2.11	7.46	47	0	8.6871	0	0	349.643	0	5.85691	Q1
71	2	0	1	1	0	0	0	1.546	48.2	1	1	0	0	0	1	3.8	48.2626	98.0695	2.8	17.6471	102.655	175.29	25.5	22.8	3.69	3.22	3.455	7.81	25.5	0	5.13481	1	1	867.327	1	6.76542	Q2
71	1	1	1	1	1	1	0	1.538	57.4	2	1	0	1	0	0	5.3	42.0849	113.127	10.1	20.7283	415.044	194.208	28	0	6.68	5	5.84	10.47	28	0	7.66021	0	1	4626.73	0	8.43961	Q4
64	2	1	1	1	0	0	0	1.483	57	2	1	0	0	0	0	4.8	56.3707	72.5869	3.3	21.8487	104.425	152.896	27	24	3.03	2.69	2.86	5.38	27	0	6.16386	0	1	910.068	0	6.81352	Q2
61	1	1	1	1	1	1	0	1.553	52.2	1	1	0	0	0	0	6.4	44.4015	143.243	6.2	15.4062	238.938	219.691	36.2	30.5	2.63	3	2.815	5.66	36.2	0	7.31679	0	1	2740.11	0	7.91575	Q4
63	1	1	1	1	1	1	0	1.735	76.6	2	1	1	1	0	1	5.4	35.9073	106.95	2.9	10.6443	179.646	169.884	0	36.5	2.5	2.57	2.535	5.91	36.5	0	8.049	0	1	2337.76	0	7.75695	Q4
74	2	1	1	1	1	0	1	1.479	50.3	1	1	0	1	0	0	4.5	32.0463	68.3398	5.7	24.6499	500	176.062	23	0	2.87	3.31	3.09	6.75	23	0	5.41738	0	1	4427.95	0	8.39569	Q4
64	2	0	1	1	1	0	1	1.417	49	2	0	0	0	0	0	4	49.4208	123.938	2.9	15.6863	434.513	252.51	17.1	16.1	5.63	7.57	6.6	14.53	17.1	1	5.63074	0	1	5376.22	0	8.58974	Q4
66	2	1	1	1	0	0	1	1.56	72.7	2	0	0	1	0	0	8.5	45.1737	88.8031	9.8	13.1653	366.372	246.718	37.8	33.1	3.34	2.81	3.075	9.31	37.8	0	7.12364	0	1	6571.39	0	8.79048	Q4
69	2	1	1	1	0	0	1	1.472	41.1	1	1	1	0	0	0	3.6	54.4402	147.49	1.4	22.409	125.664	227.799	19.1	22	2.1	1.96	2.03	9.09	22	0	4.70038	1	0	1176.53	0	7.07033	Q3
72	1	1	1	1	1	1	1	1.568	54.4	1	0	1	1	1	1	5.2	64.4788	111.583	0.9	19.0476	98.2301	202.703	33.1	32.1	3.41	3.29	3.35	11	33.1	0	7.24991	0	1	1083.19	0	6.98766	Q2
85	1	0	1	1	1	1	1	1.545	57.9	2	0	0	1	0	0	4.8	45.1737	120.077	0.5	24.0896	83.1858	186.1	34.5	26.1	4.78	3.87	4.325	14.53	34.5	0	7.44575	0	1	896.345	0	6.79833	Q2
61	2	0	1	1	1	0	1	1.537	66.9	2	0	1	1	0	0	5.2	55.9846	135.521	2.6	19.0476	107.965	208.494	30.1	29.1	3.66	3.03	3.345	6.81	30.1	0	6.83873	0	1	1505.92	0	7.31716	Q3
60	1	1	1	1	1	1	0	1.695	68.7	1	1	0	0	0	0	5.3	45.1737	119.305	1	15.4062	161.062	198.456	39.9	38.9	3.03	2.69	2.86	5.56	39.9	0	7.79234	0	1	2195.9	0	7.69435	Q4
60	2	1	1	1	0	0	0	1.432	50.9	2	1	0	1	0	0	5	46.332	131.274	4.9	11.7647	100.885	198.842	28.9	23.1	2.25	2.75	2.5	5.9	28.9	0	5.84266	0	0	1021.06	0	6.9286	Q2
60	1	1	1	1	1	1	0	1.668	71.3	2	1	0	0	0	0	5.6	50.9653	188.417	2.8	17.0868	338.053	304.247	43	38	3.94	3.63	3.785	6.75	43	0	8.12318	0	1	7333.32	0	8.90018	Q4
82	1	0	1	1	1	1	0	1.626	52.5	1	1	0	0	0	0	7.1	34.3629	104.247	3.2	12.605	111.504	160.618	32.1	26.1	4.46	3.91	4.185	12.09	32.1	0	6.69801	1	1	940.254	1	6.84615	Q2
60	2	1	1	1	0	0	0	1.515	61.2	2	0	0	1	0	0	3.7	53.668	183.784	2.5	17.6471	262.832	287.645	26.9	29.1	1.91	1.62	1.765	8.31	29.1	0	6.47305	0	0	4626.86	0	8.43963	Q4
60	1	1	1	1	1	1	0	1.554	56.8	1	0	0	1	0	0	7.2	31.2741	113.127	10	20.7283	129.204	176.448	25.9	0	6.18	4.84	5.51	13.35	25.9	1	7.69476	0	1	1294.91	0	7.1662	Q3
62	1	1	1	1	0	1	0	1.593	54	1	1	0	0	0	0	5.3	63.3205	78.3784	0.7	20.4482	86.7257	163.707	39.5	42.2	3.15	2.81	2.98	7.15	42.2	0	7.24493	0	1	766.668	0	6.64205	Q2
63	2	1	1	1	0	0	0	1.464	49.8	1	0	0	0	0	0	4.8	54.4402	91.1197	1.8	15.6863	176.106	172.973	29.8	32.5	2.56	2.88	2.72	6.9	32.5	0	5.59895	0	1	1516.99	0	7.32448	Q3
76	1	1	0	1	0	1	1	1.49	38.2	0	1	0	0	0	0	3.8	50.5792	81.4672	2.5	20.7283	89.3805	150.579	24.2	28.5	3.47	3.47	3.47	11.75	28.5	0	6.17792	1	1	514.128	1	6.24247	Q1
73	2	0	0	1	0	0	1	1.414	39.1	1	1	0	0	0	0	2.9	71.0425	104.633	0.9	12.8852	62.8319	203.475	27	24	2.6	2.45	2.525	9.78	27	0	4.51641	1	1	499.882	1	6.21437	Q1
86	2	0	0	1	1	0	1	1.474	38	0	1	0	0	0	0	7.2	55.2124	79.1506	0.4	24.0896	68.1416	153.282	0	12.8	3.16	4.53	3.845	14.56	12.8	1	4.1326	1	1	396.905	1	5.9837	Q1
75	2	0	0	1	1	0	0	1.464	49.6	1	1	0	1	0	0	4.6	42.471	124.324	2.3	8.40336	248.673	206.178	27.5	0	3.28	3.05	3.165	14.91	27.5	0	5.37378	0	1	2543.03	0	7.84111	Q4
84	1	0	0	1	1	1	0	1.594	47.7	1	1	0	1	0	0	4.8	36.2934	88.8031	4.3	11.2045	125.664	145.174	28	25	4.04	4.38	4.21	10.09	28	0	6.44115	1	1	870.195	1	6.76872	Q2
65	2	1	0	1	0	0	1	1.313	48.5	2	1	0	0	0	0	2.9	34.3629	80.695	3.7	16.8067	341.593	166.795	24	21.5	2.85	2.75	2.8	12.31	24	0	5.83514	0	1	2763.34	0	7.9242	Q4
62	2	1	0	1	0	0	0	1.448	54	2	0	0	0	0	0	3.6	38.9961	104.247	2	17.3669	336.283	195.753	27	29	4.75	4.66	4.705	11.59	29	0	6.04597	0	1	3554.73	0	8.17604	Q4
61	1	1	0	1	1	1	1	1.566	51.1	1	1	0	0	0	0	6.5	48.6486	132.046	1.8	17.3669	94.6903	199.614	37.5	37	3.13	3.09	3.11	6.57	37.5	0	7.16597	0	1	965.866	0	6.87303	Q2
63	1	1	0	1	1	1	1	1.661	65.5	1	1	0	0	0	0	6.3	38.9961	78.3784	2.7	20.7283	207.08	150.193	40	33	2.87	2.91	2.89	6.34	40	0	7.71867	0	1	2037.18	0	7.61932	Q4
61	2	1	0	1	0	0	0	1.468	49.1	1	1	0	0	0	0	4.5	41.6988	79.1506	2.4	19.6078	205.31	150.965	29	25	3.63	3.04	3.335	7.72	29	0	5.55998	0	1	1521.84	0	7.32767	Q3
70	2	1	0	1	0	0	0	1.426	47.9	1	0	1	1	0	1	2.2	59.8456	140.541	2.4	21.5686	314.159	253.668	8.2	8	5.03	5.32	5.175	16.12	8.2	1	5.39367	0	1	3817.25	0	8.24729	Q4
68	2	1	0	1	1	0	1	1.54	65.8	2	0	0	0	0	0	6	43.6293	94.2085	2.9	13.7255	418.584	192.664	27	27.5	3.09	2.94	3.015	7.59	27.5	0	6.62692	0	1	5306.52	0	8.57669	Q4
79	1	1	0	1	0	0	1	1.531	53.8	1	1	0	0	0	0	6.5	45.1737	108.108	2.7	14.0056	123.009	171.042	24.2	24	3	2.9	2.95	10.47	24.2	1	7.27576	0	1	1131.94	0	7.03169	Q2
62	1	0	0	1	1	1	0	1.644	60.1	1	1	0	1	0	0	5.3	48.2626	92.6641	0.6	12.8852	112.389	163.32	39.5	38.5	2.87	2.71	2.79	7.69	39.5	0	7.4399	0	1	1103.16	0	7.00594	Q2
63	1	1	0	1	1	1	1	1.582	54.5	1	1	0	0	0	0	3.9	60.2317	114.672	0.5	10.3641	69.9115	189.575	34.8	34	1.28	5.23	3.255	7.03	34.8	0	7.32278	0	1	722.315	0	6.58246	Q1
60	1	1	0	1	1	1	0	1.659	62.4	1	1	0	1	0	0	5.3	61.0039	106.178	1.7	15.126	242.478	203.475	37	37.8	2.19	1.97	2.08	8.06	37.8	0	7.55246	0	0	3078.7	0	8.03226	Q4
60	1	1	0	1	1	1	0	1.683	74.5	2	1	0	0	0	0	5.1	40.5405	128.185	2.3	14.0056	185.841	196.139	38	39.2	3.59	3	3.295	8.09	39.2	0	8.25373	0	1	2715.57	0	7.90676	Q4
62	2	1	0	1	1	0	1	1.534	57	2	1	0	0	0	0	3	57.9151	109.266	1.9	13.1653	74.3363	182.239	19.8	24.1	2.81	2.63	2.72	8.88	24.1	0	6.02416	0	1	772.179	0	6.64922	Q2
62	1	1	0	1	1	1	0	1.68	73.7	2	1	0	0	0	0	6.3	50.5792	161.004	2.7	14.0056	81.4159	227.027	35.2	35.8	3.47	4.25	3.86	8.75	35.8	0	8.19094	0	1	1362.24	0	7.21689	Q3
68	2	1	0	1	0	0	0	1.491	47	1	1	0	0	0	0	3.8	53.2819	66.4093	0.3	18.4874	138.938	143.243	20.8	18.1	3.93	3.22	3.575	10.28	20.8	0	5.20165	1	1	935.391	1	6.84096	Q2
72	1	1	0	1	1	1	0	1.604	48.8	1	1	0	0	0	0	6.2	42.8571	49.0347	0.2	15.126	73.4513	105.792	29.2	34.2	2.72	2.66	2.69	7.94	34.2	0	6.65776	1	1	379.202	1	5.93807	Q1
61	1	1	0	1	1	1	0	1.462	50.2	1	0	0	0	0	0	4.5	50.9653	73.7452	0.9	17.6471	82.3009	142.471	30.5	28.9	1.91	1.69	1.8	5	30.5	0	7.61985	0	0	588.62	0	6.37778	Q1
63	2	1	0	1	0	0	0	1.468	56.3	2	0	0	0	0	0	6	63.7066	110.811	2.8	15.6863	117.699	194.595	16.8	14.8	3.19	2.63	2.91	7.43	16.8	1	6.17046	0	1	1289.47	0	7.16199	Q3
66	1	1	0	1	1	1	0	1.63	60.7	1	0	1	1	1	0	7.3	49.0347	74.5174	1.3	21.0084	78.7611	137.452	28	27.2	4.93	4.62	4.775	10.38	28	0	7.49976	0	1	657.129	0	6.48788	Q1
69	1	0	0	1	1	1	1	1.501	59.7	2	1	0	1	0	1	5.8	55.2124	110.039	1.5	17.6471	93.8053	182.239	30.2	27.8	12.37	10.56	11.465	9.12	30.2	0	8.09667	0	1	1020.57	0	6.92812	Q2
61	2	1	0	1	0	0	0	1.422	48.9	2	1	0	0	1	0	5	31.2741	83.0116	11.7	17.3669	500	230.116	21.8	22.6	3.35	2.56	2.955	10.25	22.6	0	5.66302	0	1	5626.33	0	8.63521	Q4
74	1	0	1	1	1	0	1	1.6	59.5	1	1	0	1	0	0	4.2	41.3127	124.324	7.5	10.084	182.301	211.969	33	34	2.81	2.33	2.57	8.25	34	0	7.45215	0	1	2299.21	0	7.74032	Q4
58	2	1	1	1	0	0	1	1.485	63.5	2	1	0	0	0	0	4.2	43.2432	85.7143	1.2	14.5658	161.947	161.39	28.5	25	2.47	2.37	2.42	6.44	28.5	0	6.82651	0	0	1659.67	0	7.41438	Q3
73	2	0	1	1	0	0	0	1.45	55.1	2	0	0	0	1	0	4.9	66.4093	137.452	9	11.7647	109.735	227.799	18.8	16.9	2.47	2.22	2.345	8.38	18.8	0	5.94687	0	0	1377.36	0	7.22792	Q3
61	1	1	1	1	0	1	0	1.635	58.2	1	0	0	1	0	0	4.8	53.668	89.1892	0.7	14.2857	95.5752	157.915	33.8	36.5	2.56	2.71	2.635	6.75	36.5	0	7.36268	0	1	878.399	0	6.7781	Q2
60	2	1	1	1	0	0	0	1.499	74.5	2	0	0	1	0	0	6.3	48.2626	120.077	2.3	15.6863	194.69	195.367	29	28.5	2.94	2.28	2.61	6.75	29	0	7.67815	0	1	2833.68	0	7.94933	Q4
72	1	1	1	1	0	1	0	1.574	61.4	2	1	0	1	0	0	5.2	49.0347	74.1313	0.3	8.40336	44.2478	133.591	34	35	2.03	2.13	2.08	6.91	35	0	7.76597	0	0	362.941	0	5.89424	Q1
66	2	1	1	1	0	0	0	1.548	55.5	1	1	0	1	0	0	4	51.3514	102.317	7.2	11.2045	114.159	180.309	20	23	3.25	2.53	2.89	8.06	23	0	5.79563	0	1	1142.41	0	7.04089	Q2
64	2	1	1	1	0	0	0	1.472	58.6	2	0	0	0	0	1	6	50.9653	110.039	1.4	17.9272	203.54	200	23.2	20	3	2	2.5	4.84	23.2	0	6.34452	0	0	2385.49	0	7.77716	Q4
70	1	1	1	1	1	1	1	1.578	54.1	1	0	0	0	0	0	4.5	50.5792	86.1004	0.3	19.6078	65.4867	148.263	32.2	0	4.13	3.43	3.78	7.78	32.2	0	7.20775	0	1	525.269	0	6.26391	Q1
65	2	1	1	1	0	0	1	1.539	65	2	0	1	1	1	0	4.7	52.8958	52.8958	1.2	8.96358	100	124.324	27	25	2.59	2.37	2.48	9.07	27	0	6.61269	0	0	808.108	0	6.6947	Q2
64	1	1	1	1	1	0	0	1.622	68.8	2	1	0	0	0	0	4.7	47.8764	71.0425	0.5	11.7647	112.389	140.927	37.2	35.8	2.28	2.12	2.2	6.25	37.2	0	8.16372	0	0	1089.7	0	6.99366	Q2
64	2	0	1	1	0	0	1	1.509	69	2	0	1	1	0	0	6.2	38.9961	161.39	10.6	12.8852	165.487	239.382	24.3	0	5.03	4.44	4.735	14.38	24.3	0	7.09255	0	1	2733.41	0	7.9133	Q4
76	2	0	1	1	1	0	1	1.511	60.9	2	1	0	1	0	0	4.7	57.9151	139.382	2.8	11.4846	192.035	234.749	19	18.8	4.12	4.47	4.295	8.5	19	0	6.20396	0	1	2745.38	0	7.91767	Q4
60	1	1	1	1	1	1	0	1.653	57.6	1	1	0	0	0	0	4.9	48.2626	138.61	1	21.8487	134.513	216.602	43	34.8	2.47	2.6	2.535	3.72	43	0	7.24485	0	1	1678.23	0	7.42549	Q3
75	2	1	1	1	0	1	1	1.435	42.1	1	0	0	0	0	0	4.3	54.4402	95.7529	0.6	14.8459	72.5664	169.498	17.5	21	3.59	3.41	3.5	8.47	21	0	4.73955	1	1	517.824	1	6.24964	Q1
69	2	0	1	1	0	0	1	1.491	40.4	0	1	0	0	0	0	3.8	72.973	81.8533	0.7	9.80392	74.3363	174.903	22.5	24	3.02	2.84	2.93	9.68	24	0	4.61202	1	1	525.268	1	6.26391	Q1
60	2	1	1	1	0	0	1	1.45	61.3	2	0	0	0	0	0	4.6	54.0541	123.938	6.9	8.96358	250.442	219.691	17.2	17.5	3.53	4.1	3.815	7.25	17.5	1	6.74478	0	1	3372.73	0	8.12348	Q4
77	1	0	1	1	1	1	1	1.621	58.2	1	0	1	1	0	0	7.3	44.0154	67.1815	0.3	13.1653	83.1858	129.73	24.2	30	3.09	2.69	2.89	7.78	30	0	7.2081	0	1	628.076	0	6.44266	Q1
64	2	1	0	1	0	0	1	1.443	61.2	2	1	0	1	0	0	3.8	52.5097	89.9614	2.7	22.9692	52.2124	164.865	24	17	3.58	3.98	3.78	10.69	24	0	6.69406	0	1	526.809	0	6.26684	Q1
66	1	1	0	1	0	1	1	1.531	59.2	2	1	0	1	0	0	4.9	61.39	97.2973	0.7	21.5686	68.1416	179.151	42	32	2.52	2.97	2.745	8.03	42	0	7.9256	0	1	722.69	0	6.58298	Q1
64	1	0	0	1	1	1	1	1.563	52.2	1	0	0	1	0	0	3.9	61.7761	87.6448	0.9	10.6443	169.911	182.239	40	29	2.42	2.52	2.47	8.06	40	0	7.22183	0	0	1616.35	0	7.38793	Q3
83	1	1	0	1	1	1	0	1.415	34.4	0	1	0	0	0	0	6.5	62.1622	106.564	0.9	22.9692	71.6814	187.259	40	27	2.57	2.57	2.57	11.69	40	0	5.95373	1	1	461.75	1	6.13502	Q1
75	2	1	0	1	0	0	1	1.567	47.4	1	1	0	0	0	1	5	76.834	123.552	0.9	22.1288	76.1062	218.919	27	22	2.5	3.08	2.79	9.66	27	0	4.96646	1	1	789.735	1	6.6717	Q2
63	2	1	0	1	1	0	0	1.435	34.7	0	0	0	0	0	1	3.7	64.8649	93.4363	2	19.3277	208.85	191.892	20	12	2.4	2.49	2.445	8.65	20	0	4.2616	1	0	1390.66	0	7.23753	Q3
70	2	0	0	1	1	0	0	1.392	48.3	2	1	0	1	0	0	5	52.5097	106.564	0.9	20.1681	167.257	189.961	25	21	3.15	3.2	3.175	9.25	25	0	5.51246	0	1	1534.6	0	7.33603	Q3
77	2	1	0	1	0	0	1	1.418	44.1	1	0	0	0	0	1	2.5	79.1506	129.73	0.6	24.3697	80.531	231.66	23	14	7.56	5.32	6.44	11.5	23	0	4.91858	1	1	822.722	1	6.71262	Q2
86	1	0	0	1	0	1	1	1.645	61.6	1	1	0	1	0	0	8.1	47.4903	114.286	0.6	29.6919	131.858	189.189	35	25	3.59	4.24	3.915	12.44	35	0	7.21364	0	1	1536.69	0	7.33738	Q3
61	1	1	0	1	1	1	0	1.626	65.1	2	1	0	0	0	0	7.7	49.8069	110.425	0.6	12.8852	86.7257	172.587	44	32	3.38	3.08	3.23	5.07	44	0	7.91168	0	1	974.398	0	6.88182	Q2
62	1	1	0	1	0	1	0	1.586	48.6	1	0	0	1	0	0	4.5	61.0039	111.583	0.6	16.8067	70.7965	195.753	38	29	3.06	3.32	3.19	9.91	38	0	6.86492	1	1	673.529	1	6.51253	Q1
83	1	1	0	1	0	0	0	1.565	47.7	1	1	0	1	1	0	3.2	61.0039	50.1931	0.3	16.5266	46.0177	127.413	36	26	4.5	4.19	4.345	11.5	36	0	6.57049	1	1	279.677	1	5.63364	Q1
76	2	1	0	1	0	0	1	1.387	38.3	1	1	0	1	1	1	4.3	77.6062	69.112	0.7	6.16246	74.3363	164.865	29	20	5.43	4.89	5.16	9.72	29	0	4.40583	1	1	469.383	1	6.15142	Q1
78	1	0	0	1	0	1	1	1.601	54.7	1	0	0	1	0	0	4	64.0927	87.6448	0.8	22.1288	47.7876	167.568	22	18	3.03	2.76	2.895	9.28	22	1	7.02785	1	1	438.019	1	6.08226	Q1
74	1	0	0	1	0	1	1	1.508	59.3	2	1	0	0	0	1	4.2	54.0541	85.3282	1.7	21.0084	76.9911	155.598	37	26	3.81	2.82	3.315	10.59	37	0	7.93931	0	1	710.396	0	6.56582	Q1
69	2	1	0	1	1	0	0	1.395	41	1	1	0	0	0	0	3.5	64.0927	70.2703	0.4	12.3249	58.4071	146.718	16	11	3.43	3.62	3.525	10.19	16	1	4.8003	1	1	351.345	1	5.86177	Q1
77	1	1	0	1	1	1	0	1.594	46.5	0	1	0	0	0	0	4.6	58.6873	74.1313	1.2	17.0868	74.3363	155.985	42	29	3.15	2.92	3.035	9.16	42	0	6.45193	1	1	539.182	1	6.29005	Q1
60	2	1	0	1	0	0	1	1.467	52.9	2	0	0	1	0	0	4	50.1931	107.336	6.1	16.5266	126.549	185.714	40	26	2.8	2.76	2.78	5.34	40	0	5.92057	0	1	1243.25	0	7.12548	Q3
66	1	1	0	1	0	1	1	1.615	58.4	1	1	0	0	0	0	2.6	57.529	86.4865	63.7	15.6863	54.8673	161.39	44	39	4.1	3.52	3.81	8.62	44	0	7.40799	0	1	517.133	0	6.2483	Q1
66	1	1	0	1	0	1	0	1.698	83.5	2	1	0	0	0	0	6.7	34.749	101.931	11.9	22.1288	500	188.803	39	26	2.54	2.26	2.4	8.6	39	0	8.68967	0	0	7882.53	0	8.9724	Q4
62	2	1	0	1	0	0	1	1.44	41.9	1	0	0	0	0	0	3.4	75.2896	127.027	0.4	15.9664	91.1504	222.008	20	20	2.75	2.66	2.705	8.99	20	0	4.94584	1	1	847.893	1	6.74275	Q2
74	1	1	0	1	0	1	0	1.554	49.3	1	1	0	1	0	0	7.7	52.8958	133.591	7.1	17.0868	169.911	209.266	43	29	3.69	3.81	3.75	8.78	43	0	6.88086	1	1	1752.95	1	7.46905	Q3
60	2	1	0	1	0	0	0	1.494	48.3	1	1	0	0	1	0	3.2	55.9846	210.811	18.3	9.52381	500	420.463	31	24	2.78	2.63	2.705	7.6	31	0	5.44019	0	1	10154.2	0	9.22564	Q4
75	2	1	0	1	1	0	0	1.434	47.9	1	0	0	0	0	0	4.6	62.5483	83.0116	0.9	12.0448	115.929	161.39	28	24	3.07	3.13	3.1	10.56	28	0	5.28532	1	1	896.2	1	6.79816	Q2
79	1	1	0	1	1	1	0	1.599	49.7	1	1	0	0	0	0	8.3	61.7761	93.8224	1	13.4454	153.097	183.012	39	32	3.34	4.25	3.795	7.84	39	0	6.64518	1	1	1392.52	1	7.23887	Q3
71	2	1	0	1	1	0	1	1.431	41.4	1	0	0	1	0	0	4.6	53.2819	105.792	0.4	22.6891	123.894	178.764	26	19	2.76	3.4	3.08	9.4	26	0	4.75148	1	1	916.919	1	6.82102	Q2
64	2	1	0	1	0	0	1	1.443	45.2	1	1	0	0	0	0	3.9	47.4903	72.973	0.8	11.4846	138.938	147.876	16	0	3.71	4.27	3.99	10.55	16	1	5.21105	1	1	928.664	1	6.83375	Q2
68	1	1	0	1	1	1	0	1.588	53.2	1	1	0	0	0	0	3.9	53.668	111.969	2.6	16.8067	303.54	212.741	32	34	3.35	2.9	3.125	6.9	34	0	7.12015	0	1	3435.41	0	8.14189	Q4
79	2	1	0	1	0	0	0	1.464	53.4	2	0	1	1	0	0	5.4	37.8378	122.394	1.3	26.0504	215.929	201.544	27	27	2.26	2.78	2.52	7.5	27	0	5.64691	0	1	2323.93	0	7.75102	Q4
83	1	1	0	1	1	0	1	1.569	56.5	1	0	0	1	0	0	5.7	64.8649	170.656	0.8	25.7703	91.1504	262.162	37	24	3.52	3.46	3.49	7.07	37	0	7.24433	0	1	1350.14	0	7.20796	Q3
75	1	1	0	1	0	1	0	1.632	66.4	2	0	0	1	0	0	6.1	38.9961	117.375	2	14.0056	106.195	178.378	42	30	3.38	3.22	3.3	8.53	42	0	7.77743	0	1	1257.8	0	7.13712	Q3
70	2	1	0	1	0	0	1	1.543	61.9	2	0	0	1	0	0	7.3	47.1042	111.197	1.3	16.2465	263.717	220.463	40	29	2.96	3.37	3.165	9.57	40	0	6.26743	0	1	3598.86	0	8.18837	Q4
62	1	1	0	1	0	1	0	1.54	52.8	1	1	0	1	0	0	4.7	61.0039	90.7336	3.3	17.9272	92.0354	173.359	38	30	3.1	3.15	3.125	8.1	38	0	7.41542	0	1	842.433	0	6.73629	Q2
76	1	0	0	1	1	1	1	1.58	62.9	2	1	0	0	0	0	6.4	51.3514	103.861	2.4	14.8459	98.2301	184.17	34	26	1.68	3.85	2.765	13.32	34	0	7.7895	0	1	1137.93	0	7.03696	Q2
66	1	1	0	1	1	1	0	1.738	61.2	1	1	0	1	0	0	8.1	65.6371	115.444	1	28.5714	76.9911	211.969	46	42	1.37	2.92	2.145	6.94	46	0	7.01115	1	0	998.768	0	6.90652	Q2
62	1	1	0	1	1	1	0	1.526	56.2	2	1	0	0	0	0	4.5	64.4788	54.8263	1.8	12.3249	99.115	151.737	39	33	3.26	2.49	2.875	7	39	0	7.76957	0	1	845.218	0	6.73959	Q2
61	1	1	0	1	1	1	1	1.619	50.7	1	1	0	0	0	0	4.2	74.1313	118.147	0.6	12.3249	66.3717	208.108	40	34	2.41	2.5	2.455	9.25	40	0	6.89137	1	0	700.293	0	6.5515	Q1
68	1	1	0	1	1	0	1	1.665	60.9	1	1	1	1	1	0	4.3	37.8378	75.6757	57.6	14.8459	153.982	133.205	32	30	2.12	2.47	2.295	12.03	32	0	7.31009	0	1	1249.13	0	7.1302	Q3
66	2	1	0	1	1	0	0	1.542	59.2	2	1	0	1	0	0	2.8	54.0541	83.7838	2.2	19.888	154.867	163.32	17	26	2.71	2.65	2.68	9.61	26	0	6.11415	0	1	1497.35	0	7.31145	Q3
82	2	0	0	1	0	0	1	1.315	30.2	0	0	0	0	0	0	4.1	79.1506	70.6564	1	24.6499	49.5575	166.023	25	16	3.44	3.73	3.585	11.81	25	0	3.42356	1	1	248.476	1	5.51535	Q1
64	2	1	0	1	1	0	1	1.429	44.7	1	0	0	0	1	0	3	69.112	106.178	1.5	10.9244	104.425	195.753	39	26	2.58	2.75	2.665	8.57	39	0	5.19304	1	1	913.733	1	6.81754	Q2
67	1	1	0	1	1	1	1	1.511	46.1	1	1	0	0	1	0	3.4	32.0463	66.4093	22.4	14.2857	94.6903	117.761	39	32	2.13	2.18	2.155	7.03	39	0	6.91948	1	0	514.051	0	6.24232	Q1
68	1	0	0	1	0	1	1	1.575	52.1	1	0	0	0	0	0	4.2	48.6486	63.7066	2.3	17.0868	163.717	166.795	40	32	3.78	4.06	3.92	9.94	40	0	7.09652	0	1	1422.71	0	7.26032	Q3
74	2	0	0	1	0	0	0	1.402	49.9	2	0	0	0	0	0	4.3	72.973	103.861	0.7	14.5658	107.965	196.911	8	14	3.18	2.53	2.855	20.9	14	1	5.57035	0	1	1060.85	0	6.96682	Q2
65	2	1	1	1	1	0	0	1.422	46	1	0	0	0	0	0	4.9	77.9923	91.5058	1.9	24.0896	76.1062	184.942	32	21	2.3	2.31	2.305	6	32	0	5.31303	1	0	647.461	0	6.47306	Q1
65	1	1	1	1	1	1	0	1.53	49.9	1	1	0	0	0	0	5.8	62.9344	88.417	0.6	24.6499	63.7168	172.587	46	39	4.45	4.34	4.395	10.34	46	0	7.18044	0	1	548.735	0	6.30761	Q1
70	1	0	1	1	1	1	0	1.514	51.9	1	1	0	0	0	0	6	72.2008	98.8417	1.4	17.3669	78.7611	192.664	35	30	3.75	3.64	3.695	10.97	35	0	7.34601	0	1	787.553	0	6.66893	Q2
63	2	1	1	1	0	0	1	1.403	39	1	1	0	0	0	0	2.7	73.3591	108.88	0.4	12.605	76.9911	202.703	24	20	3.15	2.17	2.66	5.53	24	0	4.70588	1	1	608.646	1	6.41124	Q1
71	1	1	1	1	1	1	0	1.545	66.8	2	0	0	0	0	0	4.4	47.8764	120.463	2.1	12.605	102.655	183.784	42	37	3.25	2.85	3.05	7.28	42	0	8.38236	0	1	1260.27	0	7.13908	Q3
63	1	1	1	1	0	0	1	1.61	60.7	1	1	1	1	1	0	4.7	57.9151	144.788	2.1	14.8459	112.389	229.73	38	32	2.31	2.24	2.275	9.38	38	0	7.64751	0	0	1567.22	0	7.35706	Q3
73	2	0	1	1	1	0	1	1.477	51.4	1	0	0	1	1	0	6.7	63.3205	122.78	3.2	15.6863	146.903	215.444	22	20	4.01	4.06	4.035	8.59	22	0	5.53653	0	1	1626.77	0	7.39435	Q3
71	1	1	1	1	1	1	1	1.523	49.8	1	1	0	1	1	0	5.4	75.6757	96.9112	1.3	28.0112	74.3363	195.753	37	30	3.15	3.39	3.27	11.15	37	0	7.11028	0	1	724.667	0	6.58571	Q1
65	2	1	1	1	0	0	1	1.46	50.8	1	0	1	1	0	0	3.4	71.8147	135.907	0.5	17.0868	92.9204	238.224	0	17	2.93	3.13	3.03	15.81	17	1	5.66542	0	1	1124.5	0	7.02509	Q2
66	1	1	1	1	1	1	1	1.479	43.7	1	1	0	0	0	0	4.2	52.1236	87.2587	2	15.6863	69.9115	162.548	28	22	2.94	2.74	2.84	8.28	28	0	6.87077	1	1	496.607	1	6.2078	Q1
67	1	1	1	1	1	1	0	1.549	61.4	2	1	0	1	0	0	6.1	57.529	120.463	0.9	28.0112	123.009	196.139	45	30	2.98	3.58	3.28	9.69	45	0	7.98428	0	1	1481.39	0	7.30073	Q3
76	1	0	1	1	1	0	1	1.616	51.9	1	0	0	0	0	0	5.8	52.5097	125.097	0.9	13.1653	110.619	195.753	42	31	3.2	3.97	3.585	8.57	42	0	6.78085	1	1	1123.85	1	7.02451	Q2
75	1	1	1	1	1	1	1	1.594	44.2	0	1	0	0	0	0	4.9	62.5483	120.077	0.7	19.3277	60.177	205.405	34	30	3.19	3.2	3.195	9.28	34	0	6.30635	1	1	546.342	1	6.30325	Q1
83	1	1	1	1	0	1	0	1.54	49.3	1	1	0	0	0	0	6	69.8842	133.591	1.1	35.014	63.7168	218.533	31	20	4.14	3.45	3.795	8.44	31	0	6.80296	1	1	686.464	1	6.53155	Q1
65	2	1	1	1	0	0	1	1.426	56.5	2	1	0	1	0	1	5.7	54.4402	121.236	1.9	23.5294	131.858	196.911	26	15	4.18	4.35	4.265	8.63	26	0	6.30089	0	1	1466.99	0	7.29097	Q3
62	1	1	1	1	0	1	0	1.531	62.2	2	1	0	1	0	1	5.9	57.9151	111.583	3	22.1288	117.699	194.981	39	35	3.62	3.13	3.375	8.16	39	0	8.23576	0	1	1427.43	0	7.26363	Q3
74	2	1	1	1	0	0	1	1.37	53.7	2	0	0	1	1	1	6.6	38.2239	84.1699	2.8	38.0952	241.593	168.34	28	20	7.96	6.51	7.235	14.18	28	0	6.04193	0	1	2183.96	0	7.6889	Q4
60	2	1	0	1	1	0	1	1.653	75.1	2	0	0	0	0	1	3.1	50.9653	135.135	4.9	18.7675	197.345	244.402	26	25.5	2.63	2.75	2.69	9.97	26	0	6.95957	0	1	3622.18	0	8.19483	Q4
62	1	1	0	1	1	1	0	1.615	53.5	1	0	0	1	0	0	4.1	37.0656	88.8031	6.1	14.0056	55.7522	140.541	30	28.5	2.82	2.75	2.785	5.81	30	0	7.10215	0	1	419.196	0	6.03834	Q1
71	2	0	0	1	0	0	1	1.556	41.4	0	0	0	0	0	0	4.1	38.9961	82.6255	0.9	14.5658	111.504	149.035	0	24	4.75	3.47	4.11	7.35	24	0	4.57116	1	1	687.987	1	6.53377	Q1
65	2	1	0	1	0	0	0	1.442	45.9	1	1	0	0	0	0	3.5	73.3591	90.7336	0.5	24.93	58.4071	185.328	19	20	2.53	1.94	2.235	6.6	20	0	5.26031	1	0	496.844	0	6.20828	Q1
66	1	1	0	1	0	1	1	1.595	71.6	2	1	0	1	0	1	5.8	52.5097	215.444	1.7	18.7675	81.4159	293.822	34.5	33.8	2.94	2.47	2.705	7.12	34.5	0	8.51222	0	1	1712.8	0	7.44589	Q3
60	2	1	0	1	0	0	1	1.546	62.1	2	0	1	1	1	1	6.3	59.8456	139.768	0.9	21.0084	152.212	227.799	25.8	22	2.79	2.18	2.485	8.69	25.8	0	6.42751	0	0	2153.25	0	7.67473	Q4
66	2	1	0	1	0	0	1	1.489	55.3	2	0	0	0	1	0	4.8	59.0734	113.127	2.3	16.5266	120.354	193.822	0	25.8	3.59	3.22	3.405	5.88	25.8	0	5.96188	0	1	1290	0	7.1624	Q3
62	1	1	0	1	1	1	0	1.625	66.6	2	1	0	1	0	0	3.6	53.668	156.371	1.8	12.605	93.8053	235.521	25.9	30.5	3.62	4.28	3.95	9.38	30.5	0	8.01299	0	1	1471.4	0	7.29397	Q3
72	1	0	0	1	1	1	0	1.616	51.5	1	1	0	0	0	0	4.2	55.9846	67.1815	0.3	17.6471	61.0619	140.927	32	32.3	2.53	2.62	2.575	9.28	32.3	0	6.80796	1	1	443.171	1	6.09395	Q1
85	1	1	0	1	1	0	1	1.605	55.2	1	1	0	0	0	1	6.7	64.4788	105.019	1.7	28.0112	78.7611	195.753	15	12	4.75	4.22	4.485	8.5	15	1	6.9464	1	1	851.057	1	6.74648	Q2
78	2	1	0	1	0	0	1	1.432	32.9	0	0	0	0	0	1	3.3	45.1737	50.1931	0.4	25.7703	66.3717	110.039	17	16	5.37	4.4	4.885	9.78	17	1	3.82376	1	1	240.283	1	5.48182	Q1
80	1	1	0	1	1	1	1	1.585	48.6	1	0	0	1	0	0	6.7	54.8263	130.888	5.9	18.2073	116.814	215.058	20.5	0	2.15	1.97	2.06	6.53	20.5	1	6.60423	1	0	1220.92	1	7.10736	Q3
73	1	1	0	1	1	1	0	1.624	54.8	1	1	0	0	0	1	5.6	72.2008	110.039	9.1	8.12325	65.4867	208.108	25.5	35	4.1	2.97	3.535	9.03	35	0	7.00097	1	1	746.832	1	6.61584	Q1
72	2	1	0	1	1	0	1	1.482	53.3	2	0	0	0	0	0	3.8	51.3514	88.0309	1.1	13.1653	113.274	164.479	24	22	4.6	4.15	4.375	6.55	24	0	5.7074	0	1	993.044	0	6.90078	Q2
71	1	1	0	1	1	1	1	1.596	59.3	1	1	0	0	0	0	4.2	54.4402	155.212	2.6	10.3641	103.54	228.185	35.3	31	4.78	4.28	4.53	8.03	35.3	0	7.50117	0	1	1401.04	0	7.24497	Q3
74	2	0	0	1	1	0	1	1.441	40.8	1	1	0	0	0	0	3.7	60.6178	133.591	0.4	12.605	76.9911	212.355	22.5	22	2.78	3.22	3	9.16	22.5	0	4.62807	1	1	667.058	1	6.50288	Q1
73	1	1	0	1	0	1	1	1.532	53.9	1	1	0	0	0	0	5.1	42.8571	89.5753	7.2	7.28291	96.4602	151.737	36.5	35	2.34	2.63	2.485	10.88	36.5	0	7.37364	0	0	788.914	0	6.67066	Q2
60	2	1	0	1	1	0	1	1.483	51.8	1	1	0	0	0	0	4.3	55.9846	130.502	1.5	15.6863	87.6106	206.178	25.5	23	2.46	2.19	2.325	5.35	25.5	0	5.77482	0	0	935.681	0	6.84128	Q2
80	1	0	0	1	1	1	0	1.489	48	1	1	0	1	0	0	5.5	46.7181	100	3.9	26.3305	130.089	163.707	19.8	20	3.47	3.61	3.54	8.32	20	1	6.96773	1	1	1022.22	1	6.92974	Q2
68	1	1	0	1	1	1	1	1.624	62	1	1	0	0	0	0	5.8	44.7876	125.483	3.7	12.8852	192.035	209.653	33	0	2.72	3.47	3.095	9.37	33	0	7.59801	0	1	2496.16	0	7.82251	Q4
74	1	1	0	1	0	0	1	1.512	46.5	1	0	0	0	1	0	4.3	36.2934	71.0425	3.3	12.8852	99.115	126.255	0	13.2	5.81	4.5	5.155	9.53	13.2	1	6.83548	1	1	581.89	1	6.36628	Q1
64	1	1	0	1	0	1	1	1.556	78.1	2	1	0	1	0	0	4.3	36.2934	105.405	11.2	15.126	486.726	197.683	36.8	35	1.81	2.5	2.155	6.1	36.8	0	9.32062	0	0	7514.59	0	8.9246	Q4
68	2	0	0	1	0	0	0	1.353	41.6	1	0	0	1	0	1	3.9	66.7954	82.2394	1.1	20.7283	64.6018	170.27	11	13	3.34	2.63	2.985	8.66	13	1	4.94092	1	1	457.59	1	6.12597	Q1
61	1	1	0	1	1	1	0	1.624	63.9	2	0	0	0	0	0	4.2	69.8842	67.5676	1.5	11.7647	65.4867	162.934	27	24	2.87	2.68	2.775	7.85	27	1	7.83525	0	1	681.815	0	6.52476	Q1
63	2	1	0	1	1	0	0	1.396	45.4	1	1	0	0	0	1	4.7	89.9614	124.324	6	21.2885	86.7257	236.68	17.5	18	2.68	2.5	2.59	9.68	18	0	5.34858	1	1	931.889	1	6.83721	Q2
60	2	1	0	1	0	1	0	1.593	73.2	2	0	1	1	0	1	4.2	55.5985	101.544	1.4	16.8067	246.018	209.653	31	31.5	2.25	2.5	2.375	6.88	31.5	0	7.09621	0	0	3775.53	0	8.2363	Q4
63	1	1	0	1	1	1	0	1.514	53.2	1	1	0	1	0	0	5.1	91.5058	99.2278	0.3	12.605	69.0266	215.83	32.5	32	3.19	3	3.095	7.91	32.5	0	7.56846	0	1	792.574	0	6.67529	Q2
70	1	1	0	1	1	1	0	1.571	45.9	1	1	0	0	1	0	4	64.0927	113.9	4.7	18.7675	99.115	203.089	29.1	25	3.78	3.81	3.795	12.03	29.1	0	6.60054	1	1	923.928	1	6.82863	Q2
67	2	1	0	1	1	1	0	1.542	42.7	0	0	0	1	0	1	3.9	79.9228	67.5676	1.6	12.605	115.044	184.942	0	18.5	2.47	2.63	2.55	13.56	18.5	0	4.7593	1	1	908.508	1	6.8118	Q2
67	1	1	0	1	1	1	1	1.524	43.3	1	1	0	0	0	0	6.3	53.2819	114.672	2	14.2857	95.5752	189.575	16.3	14.5	3.22	2.91	3.065	11.03	16.3	1	6.62915	1	1	784.54	1	6.6651	Q2
70	1	1	0	1	1	0	0	1.602	55.9	1	1	1	0	0	0	3.7	47.1042	106.564	0.8	12.8852	110.619	179.537	31	30.5	3.44	3.84	3.64	6.84	31	0	7.22883	0	1	1110.19	0	7.01228	Q2
67	2	1	0	1	1	0	1	1.404	36.6	1	0	0	0	0	0	3.4	76.834	90.7336	0.2	21.8487	77.8761	193.822	14	19	4.88	4.66	4.77	10.75	19	0	4.39455	1	1	552.445	1	6.31435	Q1
71	2	0	0	1	0	0	0	1.412	49.2	2	1	1	1	0	0	5.1	56.3707	165.251	2.1	15.6863	166.372	249.421	11	10.5	5.81	3.65	4.73	12.75	11	1	5.53331	0	1	2041.63	0	7.6215	Q4
59	2	1	0	1	1	0	0	1.46	57.7	2	1	0	0	0	0	3.5	42.471	95.3668	8.8	17.3669	500	245.174	23.5	22	2.85	2.59	2.72	8.19	23.5	0	6.3943	0	1	7073.26	0	8.86408	Q4
68	2	1	0	1	1	0	1	1.46	54.8	2	1	0	1	0	0	4.6	57.1429	140.154	2.2	15.126	207.965	229.73	18	18.5	2.94	3	2.97	10.19	18.5	0	5.97551	0	1	2618.11	0	7.87021	Q4
75	1	1	0	1	1	1	0	1.551	52.7	1	1	0	1	0	0	5.4	76.0618	114.672	1.2	15.6863	119.469	224.324	21.9	21.2	5.44	4.72	5.08	17.19	21.9	1	7.15156	0	1	1412.35	0	7.25301	Q3
64	1	1	0	1	0	1	0	1.58	46.3	1	0	0	0	0	1	3.2	60.2317	97.6834	11.4	22.6891	38.9381	187.645	29.5	30	3.44	3.16	3.3	6.78	30	0	6.68398	1	1	338.292	1	5.82391	Q1
73	2	1	0	1	1	0	0	1.451	48.4	1	1	0	1	1	1	14.2	47.8764	39.3822	0.7	53.7815	112.389	107.336	18	17.5	2.72	2.5	2.61	7.41	18	0	5.32958	1	1	583.869	1	6.36968	Q1
64	2	1	0	1	1	0	1	1.385	49.1	2	0	0	0	0	0	3.5	40.5405	98.4556	1.1	14.0056	80.531	156.371	25	24	2.56	3.25	2.905	11.13	25	0	5.7255	0	1	618.301	0	6.42697	Q1
72	2	1	0	1	0	0	1	1.44	52.3	2	1	0	0	0	1	3.6	64.4788	78.7645	0.8	12.3249	74.3363	161.776	12.5	15.5	5.12	4.29	4.705	8.94	15.5	1	5.73539	0	1	628.951	0	6.44405	Q1
74	1	1	0	1	1	1	1	1.64	53.6	1	0	0	0	0	0	4.5	57.529	93.4363	0.6	15.126	84.9557	169.112	30.5	31	4.25	5.1	4.675	11.97	31	0	6.82882	1	1	770.073	1	6.64649	Q2
72	1	1	0	1	1	1	1	1.583	49.6	1	0	0	0	1	0	4.7	63.7066	107.336	1.5	18.2073	75.2212	186.486	28.5	27.5	3.34	3.5	3.42	9.5	28.5	0	6.80752	1	1	695.776	1	6.54503	Q1
72	1	1	0	1	1	1	0	1.52	49.4	1	1	0	1	0	0	4.6	48.2626	67.5676	0.8	15.4062	99.115	138.61	12	21	3.72	4.59	4.155	9.63	21	1	7.07505	0	1	678.674	0	6.52014	Q1
66	2	1	0	1	1	0	0	1.465	48.6	1	0	0	0	0	1	3.3	124.324	88.417	0.5	9.80392	92.0354	227.413	13	18.5	6.47	5.65	6.06	9.03	18.5	0	5.43666	0	1	1017.2	0	6.92481	Q2
80	1	1	0	1	1	1	1	1.545	41.2	0	1	0	0	1	0	3.8	70.6564	108.108	1.5	21.8487	60.177	194.981	21	20	6.32	4.1	5.21	13.41	21	1	6.173	1	1	483.414	1	6.18087	Q1
74	2	0	0	1	0	0	0	1.465	54.4	2	0	0	0	0	0	5.1	44.7876	107.336	3.6	16.5266	154.867	195.367	18	18.3	3	2.94	2.97	7.96	18.3	0	5.82031	0	1	1645.92	0	7.40606	Q3
72	2	0	0	1	1	0	1	1.555	53.9	1	1	0	0	0	0	4.5	60.2317	94.2085	1.4	14.5658	248.673	199.614	22	23.5	2.37	2.59	2.48	8.37	23.5	0	5.55503	0	0	2675.52	0	7.8919	Q4
70	1	1	0	1	0	0	0	1.582	50.4	1	0	0	1	0	0	8.3	48.2626	82.6255	1.2	21.8487	99.115	144.402	40	41	2.81	3.19	3	9.84	41	0	6.90312	1	1	721.343	1	6.58112	Q1
60	2	1	0	1	1	0	1	1.545	55.5	1	0	0	1	0	0	4.2	77.2201	106.178	4.8	11.4846	79.646	203.089	28.8	24.8	3.04	3.18	3.11	17.34	28.8	0	5.89772	0	1	897.724	0	6.79986	Q2
61	1	1	0	1	1	1	1	1.654	59.1	1	0	0	0	0	0	5.5	54.8263	76.4479	32.9	18.2073	59.292	147.104	34.1	33.8	3.65	3.78	3.715	14.63	34.1	0	7.3323	0	1	515.477	0	6.24509	Q1
58	1	1	0	1	1	0	1	1.727	67.2	1	1	1	0	0	0	4.6	72.5869	134.363	5.9	15.4062	92.0354	228.185	40	40.5	2.81	3.21	3.01	8.25	40.5	0	7.54879	0	1	1411.28	0	7.25225	Q3
63	1	0	0	1	0	0	0	1.627	55.1	1	1	0	1	0	0	5.8	49.8069	131.274	2.7	8.68347	107.965	198.842	33.1	26.5	5.03	3.47	4.25	14.75	33.1	0	7.14895	0	1	1182.88	0	7.07571	Q3
76	2	0	0	1	0	0	0	1.464	50.6	1	0	0	1	0	0	3.7	51.7375	113.514	9.2	13.1653	76.9911	173.745	26	24.2	2.44	3.44	2.94	8.94	26	0	5.44656	0	1	676.868	0	6.51748	Q1
77	1	1	1	1	0	1	0	1.592	66.7	2	1	0	1	0	0	7.2	50.5792	105.019	2.7	17.9272	88.4956	168.34	30.5	29	5.04	4.88	4.96	9.09	30.5	0	7.99794	0	1	993.651	0	6.90139	Q2
70	1	1	1	1	1	1	0	1.71	67.8	1	0	0	0	0	0	6.8	30.5019	58.3012	1.7	19.0476	223.894	132.819	0	33.5	4.8	3.88	4.34	9.75	33.5	0	7.52519	0	1	2016.19	0	7.60896	Q4
67	2	1	1	1	0	0	0	1.55	55.8	1	1	0	1	0	0	6.1	49.0347	88.0309	1.8	21.8487	230.973	183.012	24.5	25	4.87	4.32	4.595	10.37	25	0	5.79829	0	1	2358.71	0	7.76587	Q4
59	1	1	1	1	0	0	0	1.617	64.6	2	1	0	0	0	0	6.7	39.7683	114.286	2	16.8067	237.168	195.753	45.5	43	3.19	3.25	3.22	7.28	45.5	0	7.95456	0	1	2999.14	0	8.00608	Q4
64	2	1	1	1	0	0	0	1.47	45	1	0	1	0	0	0	2.7	55.2124	104.247	0.4	10.084	176.991	189.961	17	18	5.06	4.35	4.705	11.03	18	0	5.13721	1	1	1512.97	1	7.32183	Q3
60	2	1	1	1	0	0	0	1.502	50.8	1	1	0	0	0	0	3.5	71.4286	125.869	0.6	27.7311	92.0354	216.216	25.5	25	3.03	3.72	3.375	11.12	25.5	0	5.63421	0	1	1010.9	0	6.91859	Q2
60	2	1	1	1	1	0	0	1.621	60.5	1	1	0	1	0	0	5.6	64.0927	158.687	0.7	23.2493	133.628	244.788	26	26	3.1	2.59	2.845	5.75	26	0	6.03439	0	1	1978.99	0	7.59034	Q4
75	2	0	1	1	0	0	0	1.471	54.9	2	1	0	1	0	0	4.8	45.5598	81.8533	4.4	18.7675	262.832	172.973	12	14.5	4.38	4.69	4.535	7.53	14.5	1	5.8301	0	1	2495.91	0	7.82241	Q4
71	1	1	1	1	1	1	0	1.656	61.7	1	1	0	0	0	0	5.6	45.5598	105.019	1.8	12.3249	105.31	171.042	31.1	32.1	2.93	2.56	2.745	4.37	32.1	0	7.37047	0	1	1111.37	0	7.01335	Q2
68	2	1	1	1	1	0	1	1.472	52.3	2	0	0	0	0	0	3.8	53.2819	96.139	0.9	15.126	94.6903	166.023	20	19	5.5	4.06	4.78	8.4	20	0	5.71506	0	1	822.197	0	6.71198	Q2
65	1	1	0	1	1	0	0	1.583	52.2	1	1	0	1	0	0	5.8	46.7181	95.3668	0.5	14.5658	71.6814	157.143	33	31	3.16	2.56	2.86	5.53	33	0	7.11113	0	1	587.992	0	6.37671	Q1
68	2	1	0	1	0	0	0	1.48	42.3	1	1	0	1	0	0	4	55.5985	78.7645	0.6	12.605	121.239	160.232	18	15	3	3.6	3.3	7.85	18	0	4.8114	1	1	821.733	1	6.71142	Q2
73	1	1	0	1	1	1	0	1.539	57.4	2	0	0	0	0	0	6.4	61.39	97.2973	0.7	24.0896	69.0266	172.973	29	30	4.56	3.5	4.03	14.64	30	0	7.62353	0	1	685.34	0	6.52992	Q1
60	1	1	0	1	1	1	0	1.606	58.4	1	0	0	0	0	0	7.3	53.668	44.7876	1.7	16.8067	196.46	121.236	31	30	3.06	2.75	2.905	11.25	31	0	7.53999	0	1	1390.97	0	7.23776	Q3
66	1	1	0	1	1	1	0	1.671	57.8	1	1	0	0	0	0	5.3	53.668	76.0618	0.7	24.6499	58.4071	145.946	23.5	33.5	3.69	3.2	3.445	9.16	33.5	0	7.0929	0	1	492.703	0	6.19991	Q1
65	2	1	0	1	1	0	0	1.502	54.5	2	1	0	0	0	0	3.8	63.3205	110.811	0.9	20.1681	92.9204	193.05	18	19	2.66	2.5	2.58	8.42	19	0	5.86874	0	1	977.637	0	6.88514	Q2
73	1	1	0	1	1	1	1	1.566	56.3	1	1	0	0	0	0	5.1	42.0849	94.5946	1	16.8067	87.6106	147.49	30	29	3.44	3.06	3.25	8.17	30	0	7.39415	0	1	727.493	0	6.5896	Q1
68	2	1	0	1	1	0	0	1.5	49	1	1	0	1	0	0	4.1	50.1931	88.417	0.3	24.3697	87.6106	155.598	20	20	2.34	3.09	2.715	8.73	20	0	5.35378	1	1	667.972	1	6.50425	Q1
77	2	1	0	1	1	0	1	1.376	39.2	1	1	0	0	0	0	11.6	76.834	60.6178	4.1	26.6106	82.3009	163.32	2	1	4.47	5.97	5.22	25.16	2	1	4.48659	1	1	526.904	1	6.26702	Q1
79	1	1	0	1	1	0	0	1.552	60.1	2	1	0	0	0	0	7.2	50.9653	87.6448	1.7	14.0056	57.5221	157.529	35	34	4.21	3.41	3.81	8.38	35	0	7.67828	0	1	544.59	0	6.30003	Q1
60	2	1	0	1	0	0	1	1.474	64.7	2	0	0	1	0	0	4.8	57.1429	107.722	0.6	13.7255	143.363	193.436	23	20	4.16	3.03	3.595	10.2	23	0	6.94715	0	1	1794.23	0	7.49233	Q3
77	1	0	0	1	1	1	1	1.57	52.1	1	0	0	1	0	1	6.5	44.4015	98.0695	1.6	15.6863	197.345	179.151	19	20	3.4	3.34	3.37	10.07	20	1	6.98499	1	1	1841.97	1	7.51859	Q3
63	1	1	0	1	1	0	1	1.645	52.8	1	0	0	1	0	0	4.2	70.2703	80.695	5.2	10.6443	79.646	175.29	31	30	3.47	3.81	3.64	14.25	31	0	6.90049	1	1	737.147	1	6.60279	Q1
77	2	0	0	1	0	0	1	1.468	62.7	2	1	0	0	0	0	8.4	41.3127	93.0502	1.8	13.7255	113.274	156.371	19	18	3.66	3.94	3.8	10.28	19	0	6.50327	0	1	1110.59	0	7.01265	Q2
62	2	1	0	1	0	0	0	1.461	55.6	2	1	0	0	0	0	6.3	47.4903	66.0232	1.5	15.4062	188.496	144.015	20	20	3.78	3.69	3.735	7.13	20	0	6.14869	0	1	1509.33	0	7.31942	Q3
66	1	1	0	1	1	1	0	1.587	57	1	1	0	0	0	0	6.1	64.4788	148.649	1.3	18.7675	136.283	238.61	32	30	4	3.22	3.61	10	32	0	7.44546	0	1	1853.56	0	7.52486	Q3
61	1	1	0	1	1	0	0	1.674	73.5	2	1	0	1	0	0	7.6	63.3205	106.564	4.6	18.7675	91.1504	198.842	39.5	39	3.88	3.53	3.705	6.3	39.5	0	8.22628	0	1	1332.15	0	7.19455	Q3
66	1	1	1	1	1	1	1	1.524	60.2	2	1	1	1	0	0	5.8	32.0463	77.6062	9.4	23.2493	500	189.189	34	39	4.16	3.57	3.865	7.16	39	0	8.04942	0	1	5694.59	0	8.64727	Q4
74	1	0	1	1	1	1	0	1.531	41.1	0	0	0	1	0	0	2.3	48.6486	82.2394	0.1	22.9692	69.9115	145.56	29	25	5.72	4.6	5.16	6.66	29	0	6.30898	1	1	418.246	1	6.03607	Q1
69	1	1	1	1	1	0	0	1.57	60.2	2	1	1	1	0	1	7.9	46.7181	121.236	1.4	22.9692	143.363	200	22	29	3.69	3.25	3.47	9.19	29	0	7.7393	0	1	1726.09	0	7.45361	Q3
69	2	1	1	1	0	0	1	1.42	39.4	1	1	0	0	0	0	4.4	71.0425	120.849	0.6	24.0896	76.9911	213.514	12	10	4.19	3.69	3.94	9.47	12	1	4.61228	1	1	647.683	1	6.4734	Q1
59	2	1	1	1	0	0	1	1.512	65.7	2	1	0	0	0	0	5.4	54.4402	84.1699	1.8	24.0896	92.9204	154.826	15	16	3.59	3.25	3.42	6.65	16	1	6.8808	0	1	945.194	0	6.85139	Q2
67	1	1	1	1	1	0	1	1.62	63.8	2	1	1	1	0	0	5.3	49.0347	105.405	2.7	15.126	87.6106	171.429	39	41	3.47	2.75	3.11	8.09	41	0	7.76574	0	1	958.21	0	6.86507	Q2
67	2	0	1	1	1	0	0	1.433	57	2	0	0	0	1	0	5.3	41.3127	131.274	2.2	9.80392	176.991	203.861	12	14.5	4.71	4.22	4.465	10.06	14.5	1	6.28691	0	1	2056.65	0	7.62883	Q4
76	1	1	1	1	1	0	1	1.615	53.7	1	1	0	1	0	1	5.9	64.0927	93.8224	0.7	13.4454	71.6814	176.834	31	29	3.47	2.53	3	10.41	31	0	6.91834	1	1	680.686	1	6.5231	Q1
75	2	1	1	1	1	0	0	1.531	38.8	0	0	1	0	0	1	5.6	82.2394	103.475	1.2	11.2045	122.124	220.849	20	19	2.82	3.25	3.035	6.81	20	0	4.33032	1	1	1046.47	1	6.95318	Q2
63	1	1	1	1	1	1	1	1.521	44.7	1	1	0	1	0	0	7.2	90.3475	52.1236	1	13.4454	70.7965	164.093	29	32	3.07	2.65	2.86	10.16	32	0	6.82222	1	1	519.288	1	6.25246	Q1
62	2	1	1	1	1	0	1	1.48	48.3	1	1	0	0	1	0	3.8	54.0541	132.432	1.6	11.7647	110.619	210.425	20	15	5	3.37	4.185	8.43	20	0	5.44143	0	1	1124.28	0	7.0249	Q2
76	1	0	1	1	1	1	0	1.573	46.3	1	0	0	1	0	0	6.5	44.0154	64.4788	3.6	15.6863	87.6106	125.869	28	21	3.09	3.09	3.09	8.1	28	0	6.53389	1	1	510.57	1	6.23553	Q1
74	2	1	1	1	1	0	1	1.495	33.4	0	0	0	0	0	0	3.4	64.4788	88.0309	0.7	13.7255	86.7257	173.359	19	0	3.94	4.06	4	8.69	19	0	3.91929	1	1	502.158	1	6.21892	Q1
74	1	1	1	1	1	1	0	1.566	52.9	1	0	0	0	0	0	5	46.7181	100	3.8	16.5266	95.5752	166.023	20	20	5.12	4.5	4.81	9.04	20	1	7.11149	0	1	839.401	0	6.73269	Q2
77	2	0	1	1	1	0	1	1.449	52	2	1	0	0	0	0	6	52.1236	89.5753	1.2	16.5266	151.327	169.884	16	16	5.56	7.25	6.405	12.21	16	1	5.59454	0	1	1336.82	0	7.19805	Q3
66	2	1	1	1	1	0	0	1.384	41.1	1	0	0	0	0	0	3.6	51.3514	131.66	1.7	15.4062	122.124	212.355	10	10	4.28	4.47	4.375	9.72	10	1	4.88348	1	1	1065.87	1	6.97155	Q2
62	1	1	1	1	1	0	0	1.619	59.9	1	0	0	0	1	0	4.7	37.0656	91.8919	0.5	16.5266	143.363	163.707	37	36	2.81	3.31	3.06	7.06	37	0	7.55467	0	1	1405.82	0	7.24838	Q3
73	1	1	1	1	0	0	0	1.536	46.2	1	1	0	0	0	0	4.2	56.7568	58.6873	0.6	24.6499	60.177	129.73	14	18	5.32	5.72	5.52	16.72	18	1	6.72353	1	1	360.672	1	5.88797	Q1
79	1	1	1	1	1	0	1	1.538	42.7	0	1	0	0	0	0	5.4	66.4093	99.2278	1.6	28.5714	86.7257	187.645	16	16	4.72	5	4.86	10.13	16	1	6.33568	1	1	694.884	1	6.54374	Q1
71	2	1	1	1	1	0	1	1.413	53.4	2	0	0	1	1	0	4.4	57.529	124.324	1	19.888	100.885	201.158	20	16	3.69	3.68	3.685	5.44	20	0	5.93683	0	1	1083.69	0	6.98813	Q2
70	2	0	1	1	1	0	0	1.54	60.2	2	0	0	0	0	0	3.9	85.3282	72.5869	0.5	26.3305	129.204	182.239	30.5	25	3.57	3.78	3.675	8.28	30.5	0	6.13999	0	1	1417.47	0	7.25663	Q3
69	1	1	0	1	1	1	1	1.538	45.2	1	1	0	0	0	0	4	49.8069	55.2124	10.3	16.5266	50.4425	113.9	29	25	2.67	2.42	2.545	4.47	29	0	6.69608	1	1	259.691	1	5.55949	Q1
59	1	1	0	1	1	1	0	1.607	56.3	1	1	0	0	0	0	5.6	56.3707	94.9807	0.9	15.6863	68.1416	170.656	35.5	36.5	2.81	3.3	3.055	6.28	36.5	0	7.39213	0	1	654.701	0	6.48418	Q1
60	2	1	0	1	0	0	0	1.494	43.2	1	1	0	1	0	0	5.3	51.3514	65.6371	0.6	12.605	101.77	139.382	16.5	18.5	4.66	4.4	4.53	12.47	18.5	0	4.9992	1	1	612.789	1	6.41802	Q1
67	2	1	0	1	0	0	0	1.377	36.2	1	1	0	0	0	0	9.1	67.9537	114.286	3.3	44.2577	64.6018	200.386	23	20	2.14	3.24	2.69	11.78	23	0	4.37549	1	1	468.62	1	6.14979	Q1
67	1	1	0	1	0	1	0	1.538	53	1	1	0	1	0	0	5.7	52.8958	82.6255	2	19.6078	40.708	140.927	35	33	3.7	3.75	3.725	13.43	35	0	7.36378	0	1	304.052	0	5.7172	Q1
63	1	0	0	1	1	1	0	1.599	56.1	1	1	0	0	0	0	5.3	54.0541	85.7143	0.6	10.9244	89.3805	154.44	36	34	3.36	3.03	3.195	6.68	36	0	7.35982	0	1	774.401	0	6.65209	Q2
73	2	0	0	1	1	0	0	1.489	42.4	1	1	0	1	0	1	4.1	52.5097	74.9035	0.8	14.2857	70.7965	140.541	19.5	20.5	3.41	3.33	3.37	18.15	20.5	0	4.72212	1	1	421.87	1	6.0447	Q1
57	2	1	0	1	0	0	1	1.506	54.3	1	1	0	0	0	1	4.5	59.8456	99.2278	0.5	15.6863	79.646	172.201	27	28	3.78	3.21	3.495	9.47	28	0	5.96997	0	1	744.73	0	6.61302	Q1
79	1	1	0	1	1	1	0	1.608	46.8	0	1	0	0	0	1	4.3	70.6564	122.008	1.8	20.1681	47.7876	204.633	26	26.5	4.17	3.43	3.8	9.5	26.5	1	6.39178	1	1	457.654	1	6.12611	Q1
81	1	0	0	1	0	1	0	1.54	41	0	0	0	0	0	0	6.4	57.1429	96.139	0.3	21.0084	71.6814	167.568	23	25	3.98	3.95	3.965	12.41	25	1	6.15871	1	1	492.471	1	6.19944	Q1
70	2	1	0	1	0	0	1	1.424	50.3	2	0	0	0	0	0	4.6	53.668	105.792	1.9	13.1653	195.575	208.88	24	23.5	3.59	3.09	3.34	11.68	24	0	5.62671	0	1	2054.85	0	7.62796	Q4
70	1	1	0	1	0	1	0	1.593	47.6	1	1	0	0	0	0	4.8	64.8649	91.8919	1	29.4118	52.2124	175.676	32	31	3.93	3.36	3.645	9.06	32	0	6.64154	1	1	436.608	1	6.07904	Q1
72	1	1	0	1	1	1	1	1.652	50.8	1	0	0	0	0	0	5.1	71.0425	203.861	0.8	14.8459	79.646	298.069	41.5	41	3.3	3.11	3.205	10.69	41.5	0	6.60612	1	1	1205.99	1	7.09506	Q3
61	2	1	0	1	1	0	0	1.435	48.3	1	0	0	1	0	0	5.8	55.2124	107.722	3	13.4454	483.186	251.351	22.5	26	2.9	2.44	2.67	5.72	26	0	5.57219	0	1	5866.01	0	8.67693	Q4
69	1	1	1	1	1	1	1	1.714	61.2	1	1	0	1	0	0	5.8	59.0734	105.019	1.3	13.7255	114.159	186.486	45	41	2.91	2.47	2.69	5.66	45	0	7.08368	0	1	1302.9	0	7.17235	Q3
69	1	1	0	1	1	1	0	1.549	45.3	1	0	0	0	0	0	3.4	71.8147	101.158	4.6	15.4062	127.434	197.297	34	31	3.9	3.89	3.895	10.63	34	0	6.65841	1	1	1138.95	1	7.03786	Q2
69	2	1	0	1	0	0	1	1.374	37.7	1	1	0	0	0	1	4	40.1544	101.158	20.3	10.3641	137.168	166.409	17	21	4.4	4.39	4.395	10.56	21	0	4.49177	1	1	860.542	1	6.75756	Q2
65	1	1	0	1	0	1	0	1.584	45.4	0	0	0	0	0	0	3.6	57.529	103.089	20.3	18.7675	76.1062	185.328	35.5	32	3.56	3.62	3.59	9.62	35.5	0	6.58335	1	1	640.35	1	6.46201	Q1
62	2	1	0	1	1	0	0	1.432	52.4	2	1	0	0	0	1	4	59.0734	224.324	0.8	14.2857	72.5664	304.247	18.5	20	2.64	3.86	3.25	11.38	20	0	5.94775	0	1	1156.89	0	7.05349	Q2
66	1	1	0	1	1	1	0	1.625	56.8	1	1	0	0	0	0	4.4	52.1236	97.6834	7	25.4902	134.513	168.726	31	38	3.64	3.52	3.58	11.41	38	0	7.24067	0	1	1289.13	0	7.16172	Q3
61	2	1	0	1	1	0	0	1.514	47.1	1	0	0	0	0	0	3.4	47.8764	104.633	0.8	23.2493	53.0973	161.776	26	24	4.18	3.46	3.82	6.07	26	0	5.27359	1	1	404.583	1	6.00286	Q1
72	1	1	0	1	1	1	0	1.539	55.2	1	0	0	0	0	0	4.7	58.3012	87.2587	0.7	33.3333	69.9115	155.985	34	35	2.62	2.43	2.525	8.28	35	0	7.45989	0	1	601.962	0	6.40019	Q1
61	2	1	0	1	1	0	1	1.483	44.7	1	1	0	0	0	0	4.3	57.529	75.6757	1.2	21.8487	62.8319	141.313	23	23	3.58	3.27	3.425	10.78	23	0	5.13493	1	1	396.889	1	5.98366	Q1
60	2	1	0	1	1	0	1	1.494	48.4	1	0	0	0	0	0	3.1	41.3127	54.8263	2	8.40336	230.973	135.521	26	25.5	4.21	3.3	3.755	10.59	26	0	5.44884	0	1	1515.01	0	7.32318	Q3
62	1	1	0	1	1	1	0	1.553	42.9	0	0	0	0	0	0	5.5	71.4286	101.158	2.4	14.8459	103.54	191.506	33.5	31.5	2.14	2.18	2.16	7.66	33.5	0	6.55724	1	0	850.642	0	6.74599	Q2
69	1	1	0	1	1	1	0	1.55	45.6	1	1	0	0	0	0	6.6	66.7954	72.5869	1.5	14.5658	63.7168	154.054	32.5	32	3.8	3.55	3.675	9.82	32.5	0	6.67838	1	1	447.602	1	6.1039	Q1
61	2	1	0	1	0	0	0	1.559	48.3	1	0	0	0	0	0	3	67.1815	73.3591	2.3	6.72269	73.4513	161.39	20	19	2.93	3.03	2.98	9	20	0	5.26694	1	1	572.563	1	6.35012	Q1
64	2	1	0	1	0	0	1	1.45	49.3	1	0	0	1	0	0	5.7	66.0232	110.425	0.9	19.888	87.6106	194.595	22	21	2.48	3.19	2.835	7.1	22	0	5.57284	0	1	840.494	0	6.73399	Q2
71	1	1	0	1	0	1	0	1.513	44.2	1	1	0	0	0	0	4	52.8958	88.417	0.6	15.6863	92.9204	158.301	34	32	2.81	2.96	2.885	8.94	34	0	6.6857	1	1	650.156	1	6.47721	Q1
72	1	1	0	1	1	1	0	1.613	55	1	1	0	0	0	0	6.2	68.3398	93.8224	2.6	30.5322	68.1416	181.853	35	34	2.34	2.64	2.49	6.13	35	0	7.08061	0	0	681.548	0	6.52437	Q1
70	2	0	0	1	0	0	0	1.406	46.3	1	0	0	1	0	1	4.9	54.8263	93.8224	1.5	10.6443	144.248	175.676	19	16	3.84	3.71	3.775	10.37	19	0	5.28375	1	1	1173.28	1	7.06756	Q3
67	2	1	0	1	0	0	1	1.449	43.8	1	0	0	0	0	0	4.7	65.251	145.174	0.7	22.9692	62.8319	227.799	19.5	14.5	4.39	4.21	4.3	9.13	19.5	0	5.017	1	1	626.912	1	6.44081	Q1
71	1	1	0	1	0	0	0	1.604	60.4	1	1	0	0	0	0	6.8	62.1622	171.429	1.3	27.1709	102.655	249.807	34.5	31.5	3.49	3.08	3.285	6.62	34.5	0	7.54232	0	1	1548.89	0	7.34529	Q3
63	2	0	0	1	1	0	1	1.531	58.6	2	1	1	1	1	1	4.7	68.3398	106.178	2.3	14.0056	47.7876	193.822	26	25	3.85	3.69	3.77	13.07	26	0	6.15006	0	1	542.771	0	6.29669	Q1
61	2	0	0	1	0	0	1	1.457	58.1	2	1	1	0	1	0	2.4	44.7876	121.622	1.2	9.52381	126.549	191.12	13.5	16.9	3.4	3.87	3.635	7.06	16.9	1	6.40705	0	1	1405.2	0	7.24794	Q3
77	1	1	0	1	1	1	0	1.635	67.5	2	1	0	1	0	0	6	45.1737	104.633	0.3	22.9692	77.8761	171.042	21	19	4.63	5.25	4.94	12.6	21	1	7.81266	0	1	899.108	0	6.8014	Q2
79	2	1	0	1	0	0	0	1.521	63.2	2	0	0	0	0	0	4	50.5792	116.988	2.9	14.5658	215.044	208.494	12	15.5	5	4.35	4.675	9.85	15.5	1	6.3128	0	1	2833.6	0	7.9493	Q4
65	2	1	0	1	0	0	0	1.64	73.6	2	0	0	0	0	0	3.5	44.7876	113.9	0.9	12.8852	172.566	191.892	19.8	20.2	3.31	3.16	3.235	11.65	20.2	0	6.84221	0	1	2437.2	0	7.7986	Q4
64	1	1	0	1	1	1	0	1.589	45.7	0	0	0	0	0	0	3.9	42.8571	117.375	0.5	15.9664	148.673	192.664	35.5	31.2	3.61	3.29	3.45	7	35.5	0	6.60076	1	1	1309.02	1	7.17704	Q3
62	2	1	0	1	1	0	1	1.602	63.4	2	1	0	0	0	1	5.5	53.2819	120.463	0.8	22.409	151.327	202.703	10	26	3.44	3.13	3.285	10.25	26	0	6.28841	0	1	1944.76	0	7.57289	Q4
62	1	1	0	1	1	1	0	1.712	84.2	2	1	1	1	0	0	8.2	32.0463	59.8456	3.9	19.0476	331.858	133.205	44.3	43.3	2.31	2.06	2.185	6.67	44.3	0	8.69583	0	0	3722.07	0	8.22203	Q4
60	1	1	0	1	0	0	0	1.664	75.5	2	1	0	1	0	0	4.1	41.3127	104.247	2.5	22.409	173.451	175.676	37.5	33.2	3	3.06	3.03	11.59	37.5	0	8.43957	0	1	2300.57	0	7.74091	Q4
70	1	1	0	1	1	1	0	1.791	57.3	0	1	0	0	0	0	2.3	59.0734	49.4208	0.3	24.0896	85.8407	130.116	40.9	41.5	2.66	2.81	2.735	11.28	41.5	0	6.49834	1	1	639.997	1	6.46146	Q1
66	2	1	0	1	0	0	1	1.565	65.5	2	1	1	0	0	0	4.8	48.6486	125.869	4.7	14.8459	130.973	198.842	12.5	14.4	3.66	3.6	3.63	16.63	14.4	1	6.53268	0	1	1705.82	0	7.4418	Q3
71	2	0	0	1	0	0	1	1.501	58	2	1	0	1	1	0	2.4	40.9266	93.8224	0.9	12.8852	186.726	171.042	16.5	18	3.75	3.59	3.67	10.5	18	0	6.0731	0	1	1852.41	0	7.52424	Q3
70	2	1	0	1	0	0	1	1.597	67.4	2	0	1	1	0	0	4.2	41.3127	112.741	1.9	18.2073	261.062	202.317	14.5	18.5	4.75	3.25	4	12.44	18.5	0	6.49351	0	1	3559.88	0	8.17748	Q4
69	1	1	0	1	0	1	0	1.65	73.5	2	1	0	0	0	0	6.2	41.6988	106.95	1.8	13.7255	71.6814	166.795	37.5	30.2	3.9	2.45	3.175	9	37.5	0	8.26428	0	1	878.775	0	6.77853	Q2
71	2	1	0	1	0	0	0	1.546	43	0	1	0	1	0	0	3.5	78.3784	123.552	0.6	17.3669	154.867	229.344	10.6	9.5	3.53	4.25	3.89	11.22	10.6	1	4.71492	1	1	1527.27	1	7.33123	Q3
67	1	1	0	1	1	1	0	1.705	49.2	0	0	1	1	0	1	4.9	48.6486	85.7143	4.4	15.9664	78.7611	152.896	28	21	4.66	4.12	4.39	9.03	28	0	6.3543	1	1	592.478	1	6.38431	Q1
62	1	1	0	1	1	0	1	1.785	86.4	2	1	0	1	1	1	5.9	44.4015	109.653	6.6	24.93	146.018	188.803	30.2	27.9	3.85	3.66	3.755	10.81	30.2	0	8.37753	0	1	2381.93	0	7.77566	Q4
60	2	1	0	1	0	0	0	1.54	50.2	1	0	0	0	0	0	3.9	40.5405	96.5251	0.7	20.4482	164.602	169.884	13	10	2.97	3.06	3.015	14.84	13	1	5.48221	0	1	1403.75	0	7.24691	Q3
63	2	0	0	1	0	0	1	1.531	57.3	2	1	1	1	0	0	2.8	58.6873	108.88	2.3	15.9664	69.0266	183.398	21.5	20.5	3.87	3.41	3.64	14.53	21.5	0	6.04302	0	1	725.378	0	6.58669	Q1
81	1	1	0	1	1	1	0	1.605	48.2	1	1	0	0	0	0	3.7	69.4981	137.066	24.1	16.2465	99.115	228.571	15	15.1	4.03	3.39	3.71	11.09	15.1	1	6.4794	1	1	1091.96	1	6.99573	Q2
63	1	1	0	1	1	1	0	1.682	70.4	2	1	0	0	0	0	5.2	43.2432	76.4479	2.2	29.6919	173.451	144.015	39.5	41.5	2.66	2.62	2.64	7.53	41.5	0	7.94083	0	1	1758.57	0	7.47226	Q3
59	2	1	0	1	0	0	0	1.623	70.5	2	1	0	0	0	0	4.5	53.668	76.834	1.1	16.5266	144.248	155.598	26	22	2.78	2.88	2.83	10.38	26	0	6.77438	0	1	1582.35	0	7.36667	Q3
70	2	1	0	1	1	0	1	1.52	61.7	2	1	0	1	0	0	4.3	54.0541	128.958	0.9	16.8067	162.832	226.255	18.5	18.5	3.97	3.5	3.735	10.5	18.5	0	6.33531	0	1	2273.12	0	7.72891	Q4
67	1	1	0	1	1	1	0	1.621	48.1	0	1	0	0	0	0	3.5	55.2124	57.9151	1.8	13.4454	74.3363	140.541	30.5	28.5	2.88	2.72	2.8	9.09	30.5	0	6.60707	1	1	502.513	1	6.21962	Q1
59	1	1	0	1	1	1	0	1.715	76.4	2	1	0	0	0	0	4.4	56.7568	113.514	0.8	17.0868	84.0708	198.07	49	46	2.62	2.66	2.64	9	49	0	8.20226	0	1	1272.2	0	7.1485	Q3
62	2	1	0	1	0	0	1	1.471	37.5	0	1	0	0	0	0	3.4	34.749	94.2085	0.1	12.3249	90.2655	147.104	16	17	5.22	3.65	4.435	9.81	17	1	4.50042	1	1	497.941	1	6.21048	Q1
72	1	1	0	1	1	1	0	1.64	67.3	2	0	0	1	0	0	7.3	55.5985	84.1699	1.6	18.2073	136.283	171.042	27	34	3.72	3.5	3.61	11.03	34	0	7.83942	0	1	1568.78	0	7.35805	Q3
60	1	1	0	1	1	1	0	1.678	65.9	1	1	0	0	0	0	4.1	47.8764	70.2703	0.4	19.3277	61.0619	141.699	49.5	45.5	2.82	2.69	2.755	8.85	49.5	0	7.69451	0	1	570.194	0	6.34598	Q1
68	1	0	0	1	0	1	1	1.545	57	1	1	0	0	0	0	3.3	54.4402	137.452	0.9	22.6891	118.584	220.849	31	38	2.22	1.72	1.97	7.91	38	0	7.63649	0	0	1492.79	0	7.3084	Q3
68	2	1	0	1	0	0	1	1.475	37.1	0	1	0	1	0	0	4.1	39.3822	84.1699	1	12.605	177.876	169.498	8.5	8.3	5.6	4.75	5.175	10.15	8.5	1	4.3582	1	1	1118.55	1	7.01979	Q2
65	1	1	0	1	0	1	0	1.614	49.4	1	0	0	0	0	0	5.1	55.2124	88.0309	0.8	17.3669	86.7257	167.181	25	19	3.79	3.66	3.725	11.31	25	1	6.76047	1	1	716.247	1	6.57402	Q1
79	1	0	0	1	1	1	1	1.655	64.1	1	0	0	1	0	0	6.8	69.4981	105.405	0.4	31.6527	78.7611	199.228	30	28	5.53	5.62	5.575	14.19	30	0	7.43651	0	1	1005.82	0	6.91356	Q2
61	1	0	0	1	0	1	0	1.665	64.5	1	0	1	1	0	1	6.9	35.5212	130.116	1.2	23.8095	160.177	209.653	36.7	39.2	4.53	4.91	4.72	14.38	39.2	0	7.65414	0	1	2166.01	0	7.68064	Q4
61	2	1	0	1	0	0	0	1.648	65.8	2	1	0	0	0	0	4.9	40.5405	141.699	2.5	14.5658	234.513	264.479	26	26.2	3.97	3.03	3.5	12.12	26.2	0	6.30766	0	1	4081.16	0	8.31414	Q4
74	2	1	0	1	0	0	1	1.445	54.8	2	0	0	0	0	0	8.2	48.2626	80.695	1.4	17.9272	184.071	160.232	13	15	4.19	4.21	4.2	11.84	15	1	5.91703	0	1	1616.27	0	7.38788	Q3
73	1	1	0	1	0	1	1	1.658	67.4	2	1	1	1	0	1	9	56.3707	149.421	1.1	16.5266	155.752	241.313	20.9	21.2	5.88	5.72	5.8	20.35	21.2	1	7.73375	0	1	2533.23	0	7.83725	Q4
63	2	1	0	1	0	0	0	1.515	52.8	1	1	0	1	0	0	3.6	51.7375	110.425	0.2	21.5686	104.425	178.764	20.9	22.6	4.94	4.9	4.92	14.62	22.6	0	5.71835	0	1	985.641	0	6.89329	Q2
76	2	0	0	1	0	0	0	1.432	45.8	1	1	0	1	0	1	4.2	45.1737	114.672	0.2	17.9272	137.168	196.911	20.9	18.2	5.5	5.29	5.395	14.63	20.9	0	5.07397	1	1	1237.06	1	7.12049	Q3
72	2	1	0	1	0	0	1	1.51	64	2	1	0	1	0	1	5.9	50.1931	124.71	1.1	21.8487	98.2301	200.772	19.9	17	4.59	4.03	4.31	11.6	19.9	0	6.5348	0	1	1262.2	0	7.14061	Q3
61	1	1	0	1	1	1	0	1.651	59.8	1	0	0	1	0	0	6.6	45.9459	128.185	0.6	14.0056	137.168	203.089	33.8	31	4.07	3.37	3.72	9.97	33.8	0	7.39676	0	1	1665.87	0	7.4181	Q3
72	1	1	0	1	0	1	0	1.615	77.6	2	0	0	1	1	1	3.9	39.3822	88.0309	1.8	23.8095	218.584	169.498	32.9	30.4	3.34	3.66	3.5	11.28	32.9	0	8.74361	0	1	2875.05	0	7.96382	Q4
66	2	1	0	1	0	0	0	1.516	58.5	2	0	0	0	0	0	3.5	45.5598	103.089	2.5	12.8852	391.15	240.154	20.4	21.3	3.37	4.06	3.715	12.06	21.3	0	6.14583	0	1	5495.29	0	8.61165	Q4
60	2	0	0	1	0	0	0	1.51	73.5	2	0	0	0	0	0	4.3	62.1622	121.236	1.1	14.0056	125.664	215.058	21	18	3.28	3.44	3.36	11.56	21	0	7.53366	0	1	1986.34	0	7.59405	Q4
68	1	1	0	1	1	1	0	1.675	76.3	2	1	0	1	0	0	4.3	44.7876	132.432	2.2	14.8459	146.018	199.614	36.5	41.2	3.97	3.84	3.905	13.1	41.2	0	8.32057	0	1	2223.93	0	7.70703	Q4
70	2	1	0	1	1	0	1	1.47	57.7	2	1	1	0	1	0	2.8	44.7876	128.185	3.1	19.0476	147.788	203.861	24.6	20.4	4.53	4.12	4.325	11.12	24.6	0	6.16877	0	1	1738.39	0	7.46072	Q3
67	1	1	0	1	0	1	1	1.73	69	1	1	1	0	0	1	5.1	50.5792	81.0811	4.7	10.6443	158.407	166.795	41.6	38.9	3.41	3.53	3.47	10.07	41.6	0	7.53817	0	1	1823.09	0	7.50829	Q3
62	2	1	0	1	1	0	1	1.545	50.6	1	1	1	0	0	0	5.1	44.0154	98.0695	2.2	31.9328	500	247.49	18	29	3.25	3.54	3.395	13.63	29	0	5.47053	0	1	6261.51	0	8.74218	Q4
66	1	0	0	1	0	1	0	1.564	59	2	1	0	1	0	0	5.6	36.2934	116.988	1.9	27.451	100.885	169.498	29.6	30.5	4.66	4.34	4.5	10.22	30.5	0	7.72325	0	1	1008.89	0	6.9166	Q2
65	1	1	0	1	1	1	1	1.687	59.8	1	0	0	0	0	0	5	55.9846	94.9807	0.4	20.1681	63.7168	162.162	34.4	34.1	3.56	3.13	3.345	8.81	34.4	0	7.16779	0	1	617.881	0	6.4263	Q1
61	2	1	0	1	1	0	1	1.569	61.4	2	0	0	0	0	0	5.5	44.0154	118.919	2.2	19.3277	90.2655	187.259	39.5	35.5	2.06	2.13	2.095	9.28	39.5	0	6.27051	0	0	1037.84	0	6.9449	Q2
63	1	1	0	1	0	1	0	1.691	69	2	0	1	1	1	1	5	39.7683	85.7143	1.6	24.0896	69.0266	138.224	47.5	47.5	2.19	2.34	2.265	10.19	47.5	0	7.79572	0	0	658.337	0	6.48972	Q1
63	2	0	0	1	0	0	0	1.582	69.5	2	1	0	0	0	1	3.3	45.1737	111.583	0.8	17.3669	71.6814	177.992	29.5	25.5	3.88	3.73	3.805	9.62	29.5	0	6.81853	0	1	886.732	0	6.78754	Q2
61	2	1	0	1	0	0	1	1.602	56.8	1	0	0	1	0	1	3.2	42.0849	117.375	1.7	13.4454	100	176.448	43	40	2.56	2.34	2.45	10.75	43	0	5.80649	0	0	1002.22	0	6.90998	Q2
62	1	1	0	1	0	1	0	1.68	68.6	2	1	0	0	0	0	5.5	40.9266	108.494	1.4	12.0448	129.204	177.22	48	44.5	2.75	2.33	2.54	5.12	48	0	7.84219	0	1	1570.77	0	7.35932	Q3
64	2	1	0	1	0	0	0	1.564	78.8	2	0	1	1	1	0	4.4	58.6873	96.5251	3.1	13.7255	119.469	180.309	36.5	29.5	2.71	2.63	2.67	7.62	36.5	0	7.6163	0	1	1697.46	0	7.43689	Q3
59	2	1	0	1	0	0	0	1.522	66.2	2	0	1	1	0	0	6	43.2432	91.1197	1	16.8067	237.168	177.22	28.7	29.5	2.93	2.9	2.915	9.9	29.5	0	6.87853	0	1	2782.45	0	7.93109	Q4
63	2	0	0	1	0	0	1	1.523	57	2	0	0	0	0	1	4	37.0656	84.1699	1	22.9692	91.1504	148.263	27	23	3.06	3.28	3.17	7.09	27	0	6.0448	0	1	770.309	0	6.64679	Q2
64	1	1	0	1	0	1	1	1.694	72.6	2	0	0	1	0	0	5.4	41.3127	67.9537	0.9	19.0476	150.442	138.61	45.5	45	2.37	2.46	2.415	7.78	45.5	0	8.00854	0	0	1513.92	0	7.32245	Q3
61	2	1	0	1	0	0	1	1.543	63.8	2	1	0	1	0	1	3.4	55.2124	90.3475	1.1	13.1653	101.77	167.181	26.5	26	2.78	2.56	2.67	8.22	26.5	0	6.56131	0	1	1085.5	0	6.98979	Q2
69	1	0	0	1	1	1	0	1.764	80.4	2	1	0	1	0	0	5.2	37.0656	90.3475	2.9	19.3277	169.911	154.44	48.5	45.5	3.06	3.23	3.145	9.96	48.5	0	8.05059	0	1	2109.79	0	7.65434	Q4
68	2	1	0	1	0	0	0	1.523	51.9	1	1	1	1	1	1	4.2	41.6988	57.529	4.2	16.5266	214.159	156.371	34.5	31.5	3.5	3.49	3.495	6.35	34.5	0	5.54069	0	1	1738.04	0	7.46051	Q3
67	1	1	0	1	1	1	1	1.713	95.8	2	1	1	0	0	1	6.1	32.4324	131.274	1.9	11.2045	233.628	219.305	41.5	39.5	4.28	4.3	4.29	11.69	41.5	0	9.38924	0	1	4908.4	0	8.4987	Q4
60	2	1	0	1	0	0	0	1.627	61.1	1	1	0	0	0	0	4.3	45.5598	99.6139	2.1	25.2101	110.619	174.903	32.5	28.5	5.06	4.67	4.865	30.5	32.5	0	6.05796	0	1	1182.15	0	7.07509	Q3
67	1	1	0	1	1	1	0	1.701	75.3	2	0	1	1	0	1	6.7	46.332	62.9344	1.8	13.4454	203.54	151.351	53.5	52	2.47	2.54	2.505	8.81	53.5	0	8.11039	0	1	2319.69	0	7.74919	Q4
66	2	0	0	1	0	0	1	1.585	58.7	1	1	1	0	0	1	4	47.1042	125.869	1.4	14.2857	153.097	205.405	20.5	22.5	4.5	4.35	4.425	8.37	22.5	0	5.93163	0	1	1845.94	0	7.52074	Q3
61	2	1	0	1	0	0	0	1.494	52.5	1	1	0	0	0	0	3.4	38.9961	115.444	2.2	13.4454	136.283	195.367	32	32.6	2.12	2.23	2.175	7.01	32.6	0	5.78678	0	0	1397.82	0	7.24267	Q3
63	2	1	0	1	0	0	0	1.594	63.2	2	0	0	0	0	1	6.9	54.4402	111.583	3.9	14.5658	205.31	206.178	25	27	2.82	2.79	2.805	7.67	27	0	6.28825	0	1	2675.27	0	7.89181	Q4
68	2	1	0	1	0	0	0	1.567	52.2	1	1	0	1	0	0	4	52.8958	103.089	0.7	11.7647	107.965	187.645	36	35.8	2.5	2.27	2.385	7.87	36	0	5.44922	0	0	1057.52	0	6.96368	Q2
77	1	1	0	1	1	1	1	1.641	67.1	2	1	1	1	0	1	7.4	61.0039	115.058	0.7	19.6078	68.1416	192.278	35	38	3.4	3.5	3.45	11.53	38	0	7.75081	0	1	879.153	0	6.77896	Q2
61	1	1	0	1	1	1	0	1.713	80.5	2	0	0	0	0	1	6.3	33.5907	61.0039	0.7	16.5266	92.9204	111.969	60.5	63	3.28	3.28	3.28	8.17	63	0	8.45858	0	1	837.539	0	6.73047	Q2
63	1	1	0	1	1	1	1	1.71	59.7	1	1	0	0	0	0	3.2	50.1931	60.2317	0.3	15.9664	57.5221	127.799	59	50.5	2.72	2.65	2.685	10.01	59	0	7.07914	0	1	438.872	0	6.08421	Q1
64	2	0	0	1	0	0	0	1.537	62	2	1	0	1	1	0	3.1	45.1737	63.7066	3	14.0056	362.832	172.973	34.5	35.5	3.34	3.27	3.305	9.79	35.5	0	6.39142	0	1	3891.13	0	8.26645	Q4
60	2	1	0	1	0	0	1	1.55	67.8	2	0	0	0	0	0	5.1	40.1544	59.8456	6.7	15.4062	202.655	143.629	33	28.2	3.16	3.24	3.2	8.65	33	0	6.87009	0	1	1973.47	0	7.58755	Q4
62	1	1	0	1	1	1	0	1.62	67.5	2	1	0	0	0	0	3.7	46.7181	92.278	0.6	14.5658	118.584	167.181	24	26.4	3.54	3.66	3.6	11.05	26.4	1	8.10833	0	1	1338.19	0	7.19907	Q3
78	2	0	0	1	0	0	1	1.431	43.9	1	0	0	0	0	0	4.6	51.7375	103.089	0.7	15.6863	119.469	186.1	10	8	4	4	4	10.69	10	1	4.86063	1	1	976.039	1	6.8835	Q2
65	1	0	0	1	1	1	1	1.65	66.6	2	0	0	1	0	0	5.4	51.7375	148.263	4.6	15.6863	150.442	234.363	37	32	3.69	3.12	3.405	13.78	37	0	7.82949	0	1	2348.19	0	7.7614	Q4
65	1	1	0	1	1	1	0	1.684	69	2	1	0	0	0	0	4.7	51.7375	98.0695	1.5	13.7255	83.1858	162.162	47.4	43.5	2.66	2.73	2.695	5.7	47.4	0	7.80815	0	1	930.782	0	6.83603	Q2
68	1	1	0	1	1	1	0	1.662	75.4	2	1	1	1	1	0	6.4	48.6486	169.112	1.8	18.4874	121.239	235.907	51.5	48	3.12	2.34	2.73	6.49	51.5	0	8.338	0	1	2156.53	0	7.67625	Q4
63	2	1	0	1	0	0	0	1.575	58.1	1	1	0	0	0	0	4.5	50.9653	111.583	1.6	11.2045	225.664	205.792	37	35	1.87	2	1.935	6.88	37	0	5.96213	0	0	2698.15	0	7.90032	Q4
66	1	1	0	1	1	1	0	1.687	69.8	2	1	0	1	0	1	4.8	45.9459	91.8919	0.5	13.1653	91.1504	157.529	55	58	2.34	2.25	2.295	7.72	58	0	7.83294	0	0	1002.25	0	6.91	Q2
59	1	1	0	1	1	1	0	1.714	71.3	2	1	0	0	0	0	3.1	52.5097	103.475	0.6	12.8852	69.0266	166.795	48	42	1.96	1.94	1.95	7.27	48	0	7.87315	0	0	820.899	0	6.7104	Q2
60	2	1	0	1	0	0	0	1.624	71.9	2	1	0	0	0	0	4.8	37.8378	78.7645	6.7	15.126	195.575	155.985	46.2	45.5	2.6	2.7	2.65	7.6	46.2	0	6.85852	0	1	2193.43	0	7.69322	Q4
66	1	1	0	1	0	1	0	1.621	73.5	2	1	0	1	0	0	5.7	41.3127	124.324	2.6	16.8067	130.089	198.456	35	31	3.22	3.23	3.225	8.53	35	0	8.48678	0	1	1897.53	0	7.54831	Q4
66	2	1	0	1	0	0	1	1.467	55.9	2	1	0	0	0	0	3.8	57.9151	139.768	1.7	10.6443	273.451	253.282	25	24	3.09	3.14	3.115	15.53	25	0	6.08646	0	1	3871.65	0	8.26144	Q4
62	1	0	0	1	1	0	0	1.61	52.5	1	1	0	0	0	0	5.8	69.112	100.386	0.8	14.8459	71.6814	185.328	51.8	47.8	2.63	2.54	2.585	9.01	51.8	0	7.05123	1	1	697.441	1	6.54742	Q1
67	1	1	0	1	1	1	0	1.664	65.7	1	1	0	0	0	0	7.6	63.7066	110.039	0.7	19.6078	61.0619	192.664	44.5	42.4	2.1	1.67	1.885	5.96	44.5	0	7.66295	0	0	772.924	0	6.65018	Q2
69	2	1	0	1	0	0	0	1.551	64.2	2	1	0	1	0	0	8.1	53.2819	165.251	2.6	24.93	218.584	266.795	25	22	2.75	2.45	2.6	12.62	25	0	6.43843	0	1	3743.97	0	8.2279	Q4
74	1	1	0	1	1	1	0	1.737	66.6	1	0	1	1	0	1	8.2	46.7181	133.977	1.1	14.2857	198.23	222.008	32	30	3.53	3.23	3.38	18.34	32	0	7.263	0	1	2930.97	0	7.98309	Q4
60	1	1	0	1	0	0	0	1.619	56.4	1	0	0	0	0	0	6.3	59.4595	84.556	0.2	16.8067	104.425	167.568	39.8	44	3.14	2.54	2.84	8.11	44	0	7.32519	0	1	986.899	0	6.89457	Q2
71	2	1	0	1	0	0	1	1.538	61.4	2	1	0	0	0	0	6.7	39.3822	98.4556	5.1	15.4062	129.204	162.162	31	30	2.18	2.25	2.215	11.44	31	0	6.22919	0	0	1286.45	0	7.15964	Q3
75	1	1	0	1	0	1	0	1.669	65.3	1	1	0	0	0	0	5.1	42.0849	55.5985	0.8	15.4062	77.8761	118.919	47.5	46	2.63	2.65	2.64	11.9	47.5	0	7.50233	0	1	604.74	0	6.4048	Q1
66	2	1	0	1	0	0	1	1.65	78.5	2	1	1	1	1	0	8.3	42.0849	101.158	2.6	15.4062	238.053	195.367	36.5	36.2	2.87	2.78	2.825	14.43	36.5	0	7.1326	0	1	3650.85	0	8.20272	Q4
68	1	1	0	1	1	1	1	1.648	51.3	1	1	0	0	0	0	4.8	76.834	36.6795	1.2	13.7255	124.779	129.344	46	42.8	2.65	2.22	2.435	10.85	46	0	6.7125	1	0	827.948	0	6.71895	Q2
77	2	0	0	1	0	0	0	1.53	51.4	1	1	1	0	0	1	4.7	54.4402	111.969	1.5	14.5658	69.0266	181.853	29	24	2.31	2.45	2.38	13.44	29	0	5.33863	1	1	645.209	1	6.46957	Q1
83	1	0	0	1	1	1	1	1.453	43.1	1	0	0	0	0	0	7	37.8378	89.1892	1.9	27.1709	68.1416	148.263	26.5	0	2.9	3.25	3.075	7.41	26.5	1	6.6343	1	1	435.433	1	6.07634	Q1
71	2	1	0	1	0	0	1	1.504	59	2	0	1	1	1	0	2.6	48.2626	121.622	3.2	17.9272	95.5752	185.328	15	13.5	2.5	2.09	2.295	8.63	15	1	6.14841	0	0	1045.05	0	6.95182	Q2
68	1	1	0	1	0	1	0	1.644	77.4	2	1	1	0	1	1	6.7	41.3127	106.95	1.1	16.8067	157.522	197.683	42.5	43	2.44	2.45	2.445	12.16	43	0	8.59314	0	1	2410.2	0	7.78746	Q4
65	1	1	0	1	1	1	0	1.635	79	2	0	1	1	0	1	6.2	57.9151	86.4865	0.4	15.6863	64.6018	161.39	47.5	44.5	2.53	2.45	2.49	14.72	47.5	0	8.80902	0	1	823.66	0	6.71376	Q2
72	2	1	1	1	0	0	1	1.64	61.7	1	0	1	1	1	1	5.3	43.2432	99.6139	1	12.0448	96.4602	162.548	21	15.1	4.97	4.83	4.9	12.22	21	0	5.89199	0	1	967.421	0	6.87463	Q2
72	2	0	1	1	0	0	1	1.59	59	1	1	0	0	0	0	3.8	57.1429	144.402	1.1	14.5658	93.8053	228.185	15.8	15.4	4.03	4.19	4.11	10.03	15.8	1	5.85064	0	1	1262.89	0	7.14116	Q3
77	2	0	1	1	0	0	0	1.553	48.2	1	1	0	0	0	0	3.3	79.5367	146.718	0.1	14.0056	131.858	254.826	20.9	18.7	3.94	3.57	3.755	9.19	20.9	0	5.02764	1	1	1619.57	1	7.38991	Q3
62	1	1	1	1	1	1	1	1.653	68.1	2	0	0	0	0	0	5.6	40.5405	101.544	1.7	13.4454	206.195	187.645	22	27.8	3.75	3.09	3.42	7.44	27.8	1	7.95942	0	1	2634.88	0	7.87659	Q4
77	2	1	1	1	0	0	1	1.5	61.2	2	1	1	1	0	1	4.3	65.251	118.919	0.6	15.126	131.858	206.95	30	26	3.29	3.47	3.38	7.25	30	0	6.25227	0	1	1670.03	0	7.4206	Q3
64	2	0	1	1	1	0	0	1.56	76.1	2	1	1	0	0	1	6.7	43.6293	160.618	5.4	14.2857	186.726	249.035	35	29.8	2.69	2.6	2.645	11.85	35	0	7.42369	0	1	3538.74	0	8.17153	Q4
66	2	0	1	1	0	0	0	1.52	53.6	1	1	0	0	1	1	4.6	72.973	79.9228	1.5	10.9244	100.885	185.714	34	30	4.07	3.41	3.74	12.25	34	0	5.72273	0	1	1004.24	0	6.91198	Q2
62	2	0	1	1	1	0	0	1.569	62.5	2	1	0	0	0	0	4	50.1931	123.552	0.5	11.7647	152.212	206.178	22.6	21.2	2	1.81	1.905	6.84	22.6	0	6.34172	0	0	1961.42	0	7.58143	Q4
86	2	0	1	1	0	0	0	1.47	54.7	2	1	0	1	1	0	3.9	50.9653	98.4556	1.4	14.8459	89.3805	164.865	25	20	5.22	6.07	5.645	25.59	25	0	5.62687	0	1	806.043	0	6.69214	Q2
62	1	1	0	1	1	1	0	1.625	61.7	1	1	0	0	0	0	3.6	41.6988	76.834	1.1	13.1653	69.0266	134.749	34.5	35.1	3.47	3.41	3.44	7.65	35.1	0	7.65485	0	1	573.888	0	6.35243	Q1
60	2	1	0	1	0	0	1	1.54	66.5	2	1	1	1	0	0	5	43.2432	115.058	3.3	13.1653	163.717	184.556	20.1	18.8	3.61	3.63	3.62	9.44	20.1	0	6.80869	0	1	2009.29	0	7.60554	Q4
69	2	1	0	1	0	0	1	1.561	51.7	1	1	0	1	1	1	4	56.7568	111.583	0.6	12.3249	81.4159	185.714	18.7	20.3	3.22	3.66	3.44	9.68	20.3	0	5.41006	0	1	781.709	0	6.66148	Q2
72	1	1	0	1	0	0	0	1.633	51.7	1	1	1	0	0	0	4.3	48.6486	98.0695	0.6	18.7675	60.177	154.826	27	26.1	3.56	2.75	3.155	6.28	27	1	6.74964	1	1	481.688	1	6.1773	Q1
61	2	1	0	1	0	0	0	1.523	59.4	2	0	0	0	0	0	5.8	44.0154	76.0618	2.3	14.8459	85.8407	141.699	24	24.8	2.76	3.21	2.985	9.69	24.8	0	6.2764	0	1	722.514	0	6.58274	Q1
63	1	1	0	1	1	1	0	1.62	65.9	2	1	0	0	0	0	3.1	45.1737	84.556	0.8	14.8459	123.894	148.263	29.9	28.9	3.24	2.75	2.995	6.94	29.9	0	7.97657	0	1	1210.5	0	7.09879	Q3
62	1	1	0	1	1	1	0	1.67	79.6	2	1	1	1	0	0	7.2	35.1351	54.4402	8.3	18.4874	183.186	117.761	22.3	27.1	3.87	3.22	3.545	11.72	27.1	1	8.65926	0	1	1717.14	0	7.44841	Q3
66	2	1	0	1	0	0	1	1.545	65.7	2	0	1	0	0	1	3.9	44.7876	129.344	3.4	15.4062	153.097	207.336	21.9	20.2	3.34	3.06	3.2	10.57	21.9	0	6.62942	0	1	2085.49	0	7.64276	Q4
71	1	1	0	1	1	1	0	1.72	76.5	2	1	0	0	0	1	8.4	42.8571	181.467	2.8	15.9664	116.814	251.737	36.6	38.5	3.81	3.41	3.61	6.25	38.5	0	8.02917	0	1	2249.6	0	7.71851	Q4
61	1	1	0	1	1	1	0	1.602	61.9	2	1	0	0	0	0	3.3	46.7181	83.0116	1.6	12.3249	105.31	144.402	28.7	30.1	2.43	2.88	2.655	8.59	30.1	0	7.8098	0	1	941.306	0	6.84727	Q2
78	2	1	0	1	1	1	0	1.502	40.8	0	1	0	0	0	0	2.5	53.2819	116.216	1.4	10.084	162.832	215.058	14	12.8	15.66	8.5	12.08	16.28	14	1	4.4835	1	1	1428.75	1	7.26455	Q3
62	2	1	0	1	0	0	0	1.611	80.5	2	1	0	0	0	0	4.3	37.0656	114.672	1.5	10.6443	241.593	198.842	26.3	24.5	3.28	3.62	3.45	7.5	26.3	0	7.52708	0	1	3867.12	0	8.26027	Q4
61	1	1	0	1	1	1	0	1.736	81	2	1	0	1	0	0	4.8	41.3127	100	0.8	14.5658	108.85	162.162	23.5	28.9	3.41	3.75	3.58	8.69	28.9	0	8.34961	0	1	1429.75	0	7.26526	Q3
69	2	0	0	1	1	0	0	1.525	55.3	1	1	0	1	0	0	3.7	36.2934	113.9	7.7	13.1653	117.699	178.764	11.9	10.5	4.07	3.53	3.8	9.44	11.9	1	5.80162	0	1	1163.54	0	7.05922	Q3
67	2	1	0	1	0	0	1	1.482	59.8	2	1	0	1	0	0	5.4	40.9266	51.3514	2.4	14.2857	80.531	109.266	18.9	19.1	4	3.2	3.6	6.86	19.1	0	6.36281	0	1	526.2	0	6.26568	Q1
64	1	1	0	1	1	1	0	1.647	81.8	2	1	1	1	1	0	4.9	45.1737	110.811	2.3	13.1653	111.504	171.429	36.8	36.9	3.38	3.38	3.38	9.94	36.9	0	8.94132	0	1	1563.61	0	7.35475	Q3
60	2	1	0	1	0	0	0	1.523	51.3	1	1	0	0	1	0	4.1	47.4903	67.5676	1.6	12.3249	127.434	135.135	12.3	10.2	4.34	2.97	3.655	8.5	12.3	1	5.61838	0	1	883.425	0	6.78381	Q2
69	2	1	0	1	0	0	1	1.587	55.1	1	0	1	0	1	0	3.5	61.7761	117.761	0.4	14.2857	69.9115	196.139	23.1	19.2	3.43	3.25	3.34	14.5	23.1	0	5.60525	0	1	755.552	0	6.62745	Q2
68	2	1	0	1	0	0	1	1.483	42.5	1	1	0	0	0	0	3.4	71.0425	140.154	0.9	19.0476	69.9115	238.61	13.1	13.2	6.56	4.53	5.545	15.34	13.2	1	4.8241	1	1	708.967	1	6.56381	Q1
62	1	1	0	1	1	1	1	1.724	59.5	1	0	0	0	0	0	3.9	67.9537	83.0116	3.2	19.0476	48.6726	165.637	32.5	31.5	3.69	3.84	3.765	12.06	32.5	0	7.01449	1	1	479.688	1	6.17314	Q1
69	1	1	0	1	1	0	0	1.577	60.8	2	1	1	1	0	0	5.9	53.668	118.533	0.9	15.126	147.788	198.456	27.1	32	3.25	2.82	3.035	8.06	32	0	7.74743	0	1	1783.22	0	7.48618	Q3
69	2	1	0	1	0	0	0	1.506	68	2	1	1	1	0	0	4.5	47.8764	130.888	1.3	12.8852	184.956	224.71	26.9	26.6	4.85	5.72	5.285	7.12	26.9	0	6.94001	0	1	2826.18	0	7.94668	Q4
62	2	1	0	1	0	0	0	1.521	54	1	0	0	0	0	0	3	39.7683	88.417	2.9	15.9664	129.204	147.876	24.6	22.2	3.53	4.04	3.785	6.22	24.6	0	5.81718	0	1	1031.73	0	6.93899	Q2
67	1	1	0	1	1	0	0	1.74	62.5	1	1	0	0	0	0	5.2	58.3012	128.958	1.4	15.126	65.4867	201.158	42.8	45.2	2.78	2.5	2.64	7.41	45.2	0	7.07276	0	1	823.325	0	6.71335	Q2
61	1	1	0	1	0	1	0	1.611	70.5	2	1	1	0	0	1	6.3	38.9961	88.0309	2.5	19.6078	206.195	161.004	39.9	40.1	3.91	3.37	3.64	6.38	40.1	0	8.39942	0	1	2340.47	0	7.75811	Q4
65	1	1	0	1	1	1	0	1.687	77.7	2	0	0	1	0	0	7.8	45.9459	135.135	0.6	17.6471	100	194.208	39.8	41.8	2.27	3.17	2.72	7.78	41.8	0	8.38168	0	1	1509	0	7.3192	Q3
61	2	1	0	1	0	0	0	1.567	63.8	2	1	0	1	0	0	6.3	63.3205	120.463	1.2	16.5266	110.619	205.792	25.1	25.8	3.03	3.44	3.235	7.75	25.8	0	6.46645	0	1	1452.38	0	7.28096	Q3
81	1	1	0	1	0	1	0	1.624	45.4	0	1	0	0	0	0	4	54.4402	127.027	0.7	19.3277	80.531	195.367	32.3	29.9	5.72	3.38	4.55	10.5	32.3	0	6.20086	1	1	714.282	1	6.57128	Q1
76	2	1	0	1	0	0	0	1.557	54.3	1	0	1	1	0	0	3.7	39.7683	121.622	1.6	13.7255	221.239	213.127	19.9	0	10.13	5.53	7.83	14.66	19.9	0	5.52039	0	1	2560.36	0	7.8479	Q4
66	1	1	0	1	0	1	0	1.62	75.6	2	1	0	1	0	1	5.8	32.8185	72.973	0.9	18.2073	116.814	136.68	40	35.9	2.58	2.37	2.475	5.34	40	0	8.64761	0	0	1207.04	0	7.09592	Q3
62	2	1	0	1	0	0	1	1.559	71.7	2	0	1	0	0	0	4.9	43.2432	103.861	1.4	19.0476	155.752	174.131	21.5	20	3.31	3.25	3.28	17.5	21.5	0	7.10987	0	1	1944.6	0	7.57281	Q4
82	2	0	0	1	0	0	0	1.506	40.2	0	1	0	0	0	0	4.6	58.6873	91.8919	0.6	16.2465	58.4071	164.865	22	20.5	5.75	4.12	4.935	18.12	22	0	4.36228	1	1	387.097	1	5.95867	Q1
66	2	1	0	1	1	0	0	1.538	61.8	2	0	1	1	0	1	3.5	54.4402	75.2896	0.8	20.4482	144.248	159.073	14.9	13.1	4.4	3.69	4.045	10.85	14.9	1	6.34004	0	1	1418.06	0	7.25705	Q3
75	1	0	0	1	1	1	0	1.599	57.9	1	0	0	0	0	0	4	59.4595	141.313	0.6	17.0868	81.4159	218.533	28.6	22.4	2.62	2.19	2.405	7.65	28.6	0	7.32204	0	0	1030.16	0	6.93747	Q2
70	1	1	0	1	0	0	0	1.733	70.9	1	0	0	0	0	0	6.7	32.8185	33.5907	1.8	11.4846	58.4071	80.695	26.1	22.8	2.72	2.62	2.67	11.12	26.1	1	7.60793	0	1	334.163	0	5.81163	Q1
60	1	1	0	1	1	1	1	1.734	80.9	2	1	0	1	0	0	6.1	37.8378	96.139	0.8	24.0896	43.3628	143.243	48.9	46.2	2.78	3.03	2.905	9.66	48.9	0	8.36766	0	1	502.505	0	6.21961	Q1
63	1	1	0	1	1	1	0	1.634	69.5	2	1	0	0	0	0	5.8	49.8069	81.0811	2.6	21.8487	175.221	156.757	28	0	6	6.56	6.28	10.75	28	0	8.1568	0	1	1908.96	0	7.55432	Q4
63	2	1	0	1	0	0	1	1.437	46.6	1	1	0	0	0	0	2.7	40.9266	89.1892	9.2	13.7255	332.743	193.822	16.5	15	4.88	3.06	3.97	12.77	16.5	1	5.37233	0	1	3005.38	0	8.00816	Q4
63	1	1	0	1	0	0	0	1.617	72.2	2	1	1	1	1	0	3.7	31.6602	109.266	1.3	20.1681	106.195	159.459	30.5	30	3.16	2.82	2.99	7.5	30.5	0	8.45894	0	1	1222.62	0	7.10875	Q3
66	1	1	0	1	1	1	0	1.721	76.9	2	0	0	1	0	0	5.4	54.8263	78.7645	1.1	27.1709	67.2566	146.332	31.3	35.1	3.16	3.19	3.175	10.84	35.1	0	8.11198	0	1	756.835	0	6.62914	Q2
60	2	1	0	1	0	0	0	1.487	51.8	1	1	0	0	0	0	5	72.973	62.9344	2.8	9.2437	61.0619	153.282	17.8	18.5	2.75	2.81	2.78	8.28	18.5	0	5.76315	0	1	484.832	0	6.1838	Q1
67	1	1	0	1	1	1	0	1.701	87.2	2	1	1	0	0	1	5.3	39.3822	172.587	1.1	22.6891	173.451	242.471	42.9	41.5	3.73	1.97	2.85	10.12	42.9	0	8.90416	0	1	3667.36	0	8.20723	Q4
69	2	1	0	1	0	0	1	1.564	66.5	2	1	0	0	0	0	4.6	56.3707	99.6139	0.7	16.5266	90.2655	171.429	0	29	3	2.69	2.845	9.63	29	0	6.57018	0	1	1029.03	0	6.93637	Q2
65	1	1	0	1	1	1	0	1.754	57	1	1	0	0	0	1	5.9	52.1236	54.0541	0.6	17.9272	93.8053	126.255	38.9	37	2.63	2.41	2.52	10.19	38.9	0	6.68802	1	1	675.072	1	6.51482	Q1
62	2	1	0	1	1	0	0	1.564	63.1	2	0	1	0	0	1	4.5	41.6988	131.274	4.5	8.40336	273.451	228.571	23.3	23.1	3.12	2.72	2.92	10.65	23.3	0	6.4078	0	1	3943.95	0	8.27994	Q4
64	2	1	0	1	0	0	1	1.605	70.6	2	0	0	1	0	1	4.1	59.4595	70.6564	0.5	17.9272	62.8319	142.471	25.8	24.9	3.22	2.97	3.095	9.12	25.8	0	6.78809	0	1	631.991	0	6.44888	Q1
65	1	1	0	1	1	1	0	1.774	87	2	1	0	1	0	1	5.4	49.4208	149.807	1	16.5266	64.6018	214.286	45	44.9	2.94	2.99	2.965	9.13	45	0	8.44587	0	1	1204.36	0	7.0937	Q3
61	1	1	0	1	0	1	0	1.699	68.7	1	0	1	1	0	1	6.2	40.9266	84.556	0.3	26.6106	88.4956	142.085	32.7	33.2	3.59	3.25	3.42	12.31	33.2	0	7.75771	0	1	863.826	0	6.76137	Q2
69	2	0	0	1	0	0	0	1.627	57.7	1	1	0	0	0	0	3.7	58.6873	111.583	0.5	12.8852	70.7965	182.625	31.1	28.3	4.25	3.34	3.795	16.31	31.1	0	5.68427	0	1	746.017	0	6.61475	Q1
67	1	1	1	1	0	1	0	1.564	48.1	1	1	0	0	0	0	5.1	43.2432	96.139	0.3	16.5266	139.823	174.517	30	29	2.88	2.78	2.83	11.53	30	0	6.8481	1	1	1173.71	1	7.06793	Q3
61	2	1	1	1	0	1	0	1.612	73	2	1	0	1	0	0	5	42.8571	101.544	7.2	8.12325	291.15	210.039	32	31	2.4	2.15	2.275	11.12	32	0	6.97906	0	0	4464.16	0	8.40384	Q4
61	2	1	1	1	0	0	0	1.439	67.5	2	0	1	1	0	1	5.4	42.8571	101.931	13.7	10.084	221.239	212.741	22	22	3.25	3.61	3.43	10.03	22	0	7.35145	0	1	3177	0	8.06369	Q4
70	2	0	1	1	0	0	0	1.561	65	2	1	1	1	1	0	6.7	56.3707	144.015	3.5	19.0476	141.593	238.61	22	20	5.28	5.38	5.33	13.75	22	0	6.4483	0	1	2196.06	0	7.69442	Q4
69	1	1	1	1	1	1	0	1.675	69.9	2	1	0	0	0	0	4.6	32.8185	66.0232	0.9	12.0448	96.4602	127.413	39	37	2.31	2.41	2.36	12.1	39	0	7.86712	0	1	859.091	0	6.75588	Q2
68	2	1	1	1	0	0	0	1.479	65	2	0	1	1	1	1	4.8	36.6795	94.5946	13	11.2045	121.239	160.618	24	0	2.65	2.85	2.75	11.65	24	0	6.81586	0	1	1265.75	0	7.14342	Q3
69	1	1	1	1	1	1	0	1.674	74.4	2	0	1	0	0	0	4	47.4903	57.9151	0.4	16.8067	86.7257	132.046	35	38	2.59	3.01	2.8	6.32	38	0	8.18263	0	1	852.014	0	6.7476	Q2
60	1	1	1	1	1	0	0	1.65	66.9	2	1	1	1	1	1	6.6	38.2239	100	1.2	18.7675	207.965	190.734	39	38	3.81	4.68	4.245	9.94	39	0	7.91871	0	1	2653.64	0	7.88369	Q4
69	1	1	1	1	1	1	0	1.664	77.1	2	1	1	0	0	0	4.6	40.5405	131.274	3.4	21.8487	228.319	213.127	42.1	41	2.06	2.19	2.125	10.53	42.1	0	8.43083	0	0	3751.76	0	8.22998	Q4
75	2	0	1	1	0	0	0	1.479	60.7	2	0	0	1	0	1	4.7	41.6988	71.0425	0.6	15.126	128.319	137.838	16	19.5	4.22	3.19	3.705	12.12	19.5	0	6.31807	0	1	1073.61	0	6.97878	Q2
62	2	0	1	1	0	0	1	1.53	56.8	2	0	0	1	1	0	6.2	49.8069	89.9614	2	22.1288	110.619	165.637	23.2	22.8	4.59	3.72	4.155	7.43	23.2	0	6.02093	0	1	1040.73	0	6.94768	Q2
75	1	0	1	1	1	0	1	1.645	84.9	2	0	1	1	0	0	4.4	39.7683	81.0811	1.5	15.126	168.142	150.193	36	35	2.82	2.81	2.815	10	36	0	9.02586	0	1	2144.04	0	7.67045	Q4
64	1	1	1	1	1	1	0	1.658	70.5	2	1	1	1	0	0	4.5	30.888	74.1313	2.5	16.2465	382.301	178.378	37	37	2.21	1.75	1.98	8.54	37	0	8.07253	0	0	4807.69	0	8.47797	Q4
62	1	1	1	1	1	1	0	1.758	89.9	2	0	1	0	0	0	5.3	45.9459	66.0232	2.3	14.0056	425.664	208.108	38	36	3	2.39	2.695	10.5	38	0	8.76193	0	1	7963.71	0	8.98265	Q4
59	2	1	1	1	0	1	1	1.692	52.7	0	0	1	0	0	1	4.6	59.8456	118.533	0.8	15.4062	59.292	206.178	29	29	2.31	2.35	2.33	8.91	29	0	5.29103	1	0	644.241	0	6.46807	Q1
67	2	1	1	1	0	1	1	1.57	68.7	2	0	1	0	0	1	4.7	46.332	91.8919	2.1	18.4874	119.469	167.954	23.5	18.5	2.91	3	2.955	9.63	23.5	0	6.74839	0	1	1378.48	0	7.22874	Q3
72	1	1	1	1	1	0	0	1.842	86.2	2	1	0	0	0	0	5.3	42.8571	115.444	0.7	13.4454	142.478	189.961	42	41	3.53	3.47	3.5	8.75	42	0	7.9264	0	1	2333.03	0	7.75492	Q4
74	2	1	1	1	0	1	1	1.536	69.1	2	0	1	1	1	1	8.7	39.3822	81.0811	1.6	22.409	485.841	222.78	23	22	4.02	5.89	4.955	24.32	23	0	6.8192	0	1	7479.08	0	8.91986	Q4
78	2	0	1	1	0	0	1	1.52	46	1	0	1	0	1	1	4.5	65.251	101.931	1.6	15.4062	92.0354	197.683	19.5	17	3.81	3.91	3.86	22.38	19.5	0	4.89569	1	1	836.918	1	6.72973	Q2
61	1	1	1	1	0	1	0	1.62	60.5	1	1	0	0	0	0	5.5	38.61	26.2548	2.3	19.0476	129.204	95.3668	31	28	9.22	7.72	8.47	12.93	31	0	7.60764	0	1	745.465	0	6.61401	Q1
81	2	1	1	1	0	0	0	1.545	58	2	0	0	0	0	0	4.6	53.2819	150.579	1.7	16.2465	138.053	235.907	21.2	19.5	10.66	7.5	9.08	21.79	21.2	0	5.77434	0	1	1888.93	0	7.54377	Q4
84	1	1	1	1	0	1	0	1.64	68.4	2	1	1	1	0	0	7.6	45.5598	150.193	3.8	16.2465	139.823	230.116	35	30	5.25	5.97	5.61	20.53	35	0	7.75327	0	1	2200.8	0	7.69658	Q4
58	2	1	1	1	0	0	0	1.632	71.7	2	1	1	1	1	0	3.8	49.8069	134.749	0.9	14.2857	132.743	221.622	31	28	3.24	3.16	3.2	6.44	31	0	6.83688	0	1	2109.33	0	7.65412	Q4
64	1	1	1	1	1	0	1	1.732	82	2	1	1	1	1	1	2.9	47.8764	119.305	1.4	23.8095	203.54	216.216	39	32.5	6.15	6.89	6.52	21.41	39	0	8.40129	0	1	3608.71	0	8.1911	Q4
65	2	1	1	1	0	0	0	1.537	65.2	2	1	0	0	0	1	4.8	52.8958	76.4479	2.4	17.6471	73.4513	150.579	27	24	1.78	2.07	1.925	9.31	27	0	6.63719	0	0	721.127	0	6.58082	Q1
72	2	1	1	1	1	0	0	1.575	74.6	2	1	1	1	1	1	3.2	42.0849	122.008	2.6	9.80392	159.292	202.317	31.5	28	2.4	2.44	2.42	13.62	31.5	0	7.11163	0	1	2404.17	0	7.78496	Q4
79	1	1	1	1	1	0	0	1.658	73.9	2	1	1	1	1	0	6.6	39.3822	93.0502	2	14.2857	174.336	167.181	37	35	2.5	2.25	2.375	8.31	37	0	8.10935	0	0	2153.87	0	7.67502	Q4
65	1	1	0	1	1	0	1	1.635	64	1	1	0	0	0	0	5.4	43.2432	81.8533	4.6	16.2465	306.195	170.27	31.5	30	2.34	1.65	1.995	8.69	31.5	0	7.72606	0	0	3336.69	0	8.11274	Q4
66	2	0	0	1	0	0	1	1.558	61.5	2	0	0	1	0	0	4.2	49.0347	103.089	1.2	10.3641	112.389	174.517	19.5	20.5	3.16	3.18	3.17	12.57	20.5	0	6.24262	0	1	1206.25	0	7.09528	Q3
69	1	1	0	1	0	1	0	1.65	54.3	1	1	0	1	0	0	6	46.332	88.8031	0.9	17.0868	118.584	158.301	32.5	28.5	2.87	2.78	2.825	11.03	32.5	0	6.90318	1	1	1019.32	1	6.92689	Q2
65	2	1	0	1	0	1	1	1.571	54.5	1	1	0	1	0	1	3.8	59.4595	113.127	7.2	9.80392	86.7257	195.367	19.5	18.5	4.4	3.19	3.795	16.66	19.5	0	5.66368	0	1	923.411	0	6.82807	Q2
66	1	1	0	1	1	1	0	1.653	52.2	1	1	0	0	0	0	3.9	55.9846	80.695	0.1	10.3641	99.115	153.282	35.1	33.9	2.06	2.12	2.09	13.03	35.1	0	6.78218	1	1	793.051	1	6.67589	Q2
66	1	1	0	1	0	1	0	1.681	72.7	2	1	0	1	0	0	4.1	52.8958	101.544	0.3	10.9244	47.7876	162.934	35.5	34.1	2.32	2.09	2.205	10.19	35.5	0	8.06431	0	0	566.06	0	6.3387	Q1
64	2	1	0	1	0	0	1	1.491	47.6	1	1	0	0	0	0	3.9	59.4595	84.556	0.3	16.5266	57.5221	164.093	6.5	8	5.81	3.22	4.515	13.84	8	1	5.32032	1	1	449.294	1	6.10768	Q1
67	1	1	0	1	1	1	1	1.807	53.4	0	1	0	0	0	0	6.4	71.8147	119.691	1.6	10.9244	100.885	215.83	22.5	30.5	2.82	2.56	2.69	9.31	30.5	0	6.23968	1	1	1162.73	1	7.05853	Q2
64	1	1	0	1	1	1	0	1.614	71.3	2	1	0	1	0	1	5.2	51.7375	104.633	0.7	11.7647	146.903	186.486	42.5	37.1	2.31	2.15	2.23	10.22	42.5	0	8.39721	0	0	1953.29	0	7.57727	Q4
66	2	1	0	1	1	0	1	1.531	61.4	2	0	0	0	0	0	4.8	47.4903	112.355	1.2	17.0868	276.106	218.919	21.2	20.6	2.75	2.87	2.81	11.09	21.2	0	6.33325	0	1	3711.32	0	8.21914	Q4
66	1	1	0	1	1	1	0	1.644	63.4	1	0	0	1	0	0	4.3	45.1737	112.741	1.3	10.3641	130.089	186.486	23.9	27.9	3.21	3.16	3.185	16.34	27.9	1	7.6208	0	1	1538.07	0	7.33828	Q3
65	2	1	0	1	0	0	0	1.636	71	2	1	1	1	1	1	4.3	40.9266	80.695	1.4	18.2073	149.558	164.093	21.5	13.9	2.34	3	2.67	16.19	21.5	0	6.67223	0	1	1742.43	0	7.46304	Q3
70	1	1	0	1	0	1	0	1.62	66.7	2	1	1	1	0	0	6.9	33.9768	90.7336	1.8	26.0504	169.027	156.371	30.8	28.3	2	1.81	1.905	11.65	30.8	0	7.93671	0	0	1762.93	0	7.47473	Q3
61	1	1	0	1	1	1	0	1.788	88.3	2	0	1	1	1	0	4.4	33.2046	52.1236	2.8	14.2857	69.0266	98.0695	34.3	31.5	2.69	2.15	2.42	16.31	34.3	0	8.48576	0	1	597.738	0	6.39315	Q1
61	1	0	0	1	0	0	1	1.613	63.7	2	1	0	0	0	1	3.9	51.7375	121.236	1.2	14.2857	124.779	203.475	28.2	27.1	2.69	3.41	3.05	11.94	28.2	0	7.88241	0	1	1617.3	0	7.38851	Q3
64	2	1	0	1	0	0	1	1.539	69.4	2	1	0	1	1	1	4.5	52.8958	163.32	5.1	22.9692	181.416	249.807	10	7.2	2.87	2.44	2.655	12.91	10	1	6.98685	0	1	3145.14	0	8.05361	Q4
62	1	1	0	1	1	1	1	1.542	52.8	1	0	0	0	0	0	4	41.6988	81.4672	2.2	21.5686	155.752	145.946	26.5	24.9	2.81	2.96	2.885	13.84	26.5	1	7.40519	0	1	1200.22	0	7.09026	Q3
60	2	1	0	1	0	0	1	1.496	61.1	2	1	1	1	0	1	5.8	47.1042	108.108	2.4	16.8067	236.283	196.525	12.8	19.5	5.53	4.03	4.78	14.13	19.5	0	6.53905	0	1	2837.21	0	7.95058	Q4
60	1	1	0	1	1	1	0	1.643	68.8	2	1	0	0	0	0	3.6	49.4208	111.197	1.2	14.0056	87.6106	175.676	32.1	36.2	3.33	3.22	3.275	10.89	36.2	0	8.09443	0	1	1058.9	0	6.96499	Q2
62	1	1	0	1	1	1	0	1.661	55.2	1	1	0	0	0	0	3.6	40.5405	83.0116	1.8	9.52381	70.7965	140.541	30.5	38.1	2.15	4.53	3.34	10.91	38.1	0	7.01155	1	1	549.227	1	6.30851	Q1
62	2	1	0	1	0	0	0	1.635	59.9	1	1	0	0	0	1	6.1	57.529	98.0695	6	12.3249	500	240.541	23.5	23.3	1.81	2.13	1.97	10.29	23.5	0	5.91652	0	0	7204.19	0	8.88242	Q4
60	1	1	0	1	1	1	0	1.577	55.8	1	0	0	0	0	0	4.6	66.4093	84.9421	1.3	13.1653	102.655	171.429	37.1	41.9	2.56	2.25	2.405	10.44	41.9	0	7.4933	0	0	981.967	0	6.88956	Q2
65	2	1	0	1	0	0	1	1.541	68.1	2	1	0	1	0	0	8.2	48.6486	106.564	3.6	18.7675	137.168	181.081	13.5	14.5	2.69	2.78	2.735	10.59	14.5	1	6.8565	0	1	1691.51	0	7.43337	Q3
60	1	1	0	1	1	1	0	1.635	71.3	2	1	1	0	0	0	5.9	37.4517	70.2703	4.5	20.7283	335.398	179.923	31.5	32.2	1.59	2.34	1.965	10.28	32.2	0	8.32231	0	0	4302.65	0	8.36699	Q4
76	2	1	0	1	0	0	1	1.504	56.6	2	0	0	1	0	1	4	42.471	82.6255	2	9.2437	180.531	162.934	18.1	12.1	2.5	2.71	2.605	15.56	18.1	0	5.86185	0	1	1664.87	0	7.4175	Q3
77	1	1	0	1	1	0	0	1.578	52.5	1	1	0	1	0	0	5.9	54.4402	125.483	2.7	14.0056	124.779	206.178	29.9	28.9	3.19	3.13	3.16	10.09	29.9	0	6.97972	1	1	1350.65	1	7.20834	Q3
60	2	1	0	1	0	0	0	1.576	75	2	1	1	1	0	0	5.3	54.8263	116.602	1.1	16.5266	141.593	209.266	13.1	12.1	4.1	3.6	3.85	12.53	13.1	1	7.31676	0	1	2222.3	0	7.7063	Q4
86	1	0	0	1	1	1	1	1.648	49.5	0	0	0	1	0	0	4.2	47.4903	68.3398	1.4	25.7703	55.7522	124.324	18.9	0	9.91	9.12	9.515	11.47	18.9	1	6.33936	1	1	343.102	1	5.83803	Q1
66	1	0	0	1	1	1	1	1.6	44	0	1	0	1	0	1	4	56.3707	77.6062	45.7	10.9244	53.0973	155.212	16.2	0	4.17	4.2	4.185	15.47	16.2	1	6.39922	1	1	362.62	1	5.89336	Q1
73	1	1	0	1	1	1	1	1.581	50.5	1	0	0	0	0	0	6.4	59.4595	94.5946	1.3	21.2885	57.5221	169.112	28.1	25.1	3.4	5.1	4.25	18.28	28.1	0	6.87089	1	1	491.248	1	6.19695	Q1
73	2	1	0	1	0	0	0	1.506	55.9	2	0	0	0	0	0	3.5	74.9035	132.046	0.9	11.7647	84.9557	228.571	22.1	18.1	3.4	3.7	3.55	7.84	22.1	0	5.8451	0	1	1085.49	0	6.98979	Q2
61	2	1	0	1	1	0	1	1.476	49.4	1	1	0	1	0	0	3.8	63.7066	82.6255	1.8	12.8852	74.3363	161.39	0	17.1	4.2	3.2	3.7	7.97	17.1	1	5.56575	0	1	592.658	0	6.38462	Q1
65	1	1	0	1	1	1	0	1.743	71.9	1	1	0	1	0	0	4.3	75.6757	116.602	2.7	15.9664	57.5221	191.892	49.5	39.5	2.5	3.8	3.15	7.63	49.5	0	7.68052	0	1	793.634	0	6.67662	Q2
62	1	1	0	1	1	1	0	1.661	66.7	2	1	0	0	0	0	6.4	59.4595	110.039	1.2	18.2073	140.708	199.614	38.1	39.9	4.5	2.8	3.65	8.85	39.9	0	7.81603	0	1	1873.42	0	7.53552	Q3
61	2	1	0	1	0	0	1	1.509	69.8	2	1	1	1	0	0	3.4	47.4903	79.9228	2.2	15.6863	63.7168	134.363	19.6	15	3.8	4.7	4.25	10.66	19.6	0	7.2091	0	1	597.57	0	6.39287	Q1
68	2	1	0	1	0	0	1	1.62	57.6	1	1	0	1	0	1	5.9	43.2432	68.7259	3.3	18.2073	358.407	190.347	19.5	16.5	3	4.2	3.6	10.65	19.5	0	5.71171	0	1	3929.58	0	8.27629	Q4
64	1	1	0	1	1	1	0	1.616	52.1	1	1	0	0	0	0	4.2	39.7683	27.7992	2.3	12.0448	51.3274	78.3784	30.5	25	3	3.5	3.25	11.75	30.5	0	6.96565	1	1	209.596	1	5.34518	Q1
64	2	1	0	1	0	0	0	1.509	54.9	2	1	0	1	0	1	5	48.6486	51.7375	5.3	12.605	180.531	136.293	18.5	16.1	2.6	3.7	3.15	11	18.5	0	5.89746	0	1	1350.82	0	7.20847	Q3
73	1	0	0	1	1	1	0	1.594	44.5	0	1	0	0	0	0	3.6	37.4517	63.7066	0.7	13.7255	107.08	118.533	13.1	11.8	4.1	5.4	4.75	21.69	13.1	1	6.35826	1	1	564.814	1	6.3365	Q1
61	2	1	0	1	0	0	0	1.537	56.3	1	1	0	0	0	0	3.5	49.4208	107.336	1.4	12.8852	105.31	176.448	28.1	20.5	2.1	2.7	2.4	11.32	28.1	0	5.97273	0	0	1046.15	0	6.95287	Q2
61	1	1	0	1	1	0	0	1.693	78.8	2	1	0	1	0	0	7.2	49.4208	92.6641	49	17.0868	149.558	171.815	31.5	37.5	2.5	3.2	2.85	10.9	37.5	0	8.47048	0	1	2024.86	0	7.61326	Q4
71	2	0	1	1	0	0	0	1.494	58.1	2	0	1	1	1	0	8.4	35.9073	81.4672	8.4	13.1653	161.062	150.579	23.5	0	3.09	2.13	2.61	9.6	23.5	0	6.10523	0	1	1409.07	0	7.25069	Q3
77	2	0	1	1	0	0	0	1.572	44.1	0	1	1	0	1	0	4.7	68.7259	75.6757	1.5	16.5266	50.4425	166.409	21	20	3.1	2.84	2.97	12.1	21	0	4.6689	1	1	370.18	1	5.91399	Q1
62	1	0	1	1	1	1	0	1.545	43.7	0	0	0	0	0	0	7.7	54.8263	59.8456	7.5	20.4482	101.77	147.49	28.5	27.5	4.6	4.15	4.375	7.7	28.5	0	6.65414	1	1	655.941	1	6.48607	Q1
83	2	0	1	1	0	0	0	1.452	55.4	2	0	0	0	0	0	6.5	40.5405	92.6641	1.5	14.8459	184.956	167.181	20	18.5	5.6	6.75	6.175	7.9	20	0	5.79262	0	1	1713.03	0	7.44602	Q3
63	1	1	1	1	1	1	0	1.558	65.3	2	1	1	1	0	0	6.9	62.1622	84.9421	1.1	14.2857	123.009	168.34	42.5	34	2.82	2.44	2.63	7.1	42.5	0	8.30304	0	1	1352.19	0	7.20948	Q3
78	1	1	1	1	1	1	1	1.704	79.7	2	1	0	0	0	0	7	50.5792	123.938	0.8	14.5658	92.0354	193.436	41	35	3.35	3.28	3.315	8.2	41	0	8.2452	0	1	1418.9	0	7.25764	Q3
87	2	0	1	1	0	0	1	1.39	56.1	2	0	1	1	1	1	5.8	48.2626	135.521	3.2	19.0476	268.142	271.042	14	14	6.44	6.03	6.235	11.3	14	1	5.97086	0	1	4077.22	0	8.31317	Q4
60	1	1	1	1	0	0	1	1.711	83.1	2	0	0	1	0	1	6	34.3629	75.2896	2.5	14.0056	83.1858	135.907	48	43	2.63	2.87	2.75	6.4	48	0	8.6551	0	1	939.492	0	6.84534	Q2
62	1	1	1	1	0	1	0	1.677	65.4	1	0	0	0	0	0	6.7	46.332	103.475	2.4	8.68347	152.212	183.784	43	35	2.81	2.44	2.625	3.5	43	0	7.63926	0	1	1829.51	0	7.5118	Q3
68	2	0	1	1	0	0	0	1.528	69.3	2	1	0	1	0	1	5.5	35.1351	83.7838	7.2	16.2465	500	201.158	23.5	0	5.02	4.87	4.945	10.09	23.5	0	6.96574	0	1	6970.14	0	8.84939	Q4
80	2	0	1	1	0	0	1	1.46	37.2	0	0	1	1	0	0	4	58.3012	112.355	4.8	22.9692	55.7522	182.625	15.5	16.5	4.61	3.88	4.245	6.68	16.5	1	4.17367	1	1	378.762	1	5.93691	Q1
66	2	1	1	1	1	0	0	1.6	53.3	1	0	0	0	0	0	4.3	57.1429	168.726	0.1	14.2857	87.6106	246.332	26	21	3.92	3.67	3.795	11.59	26	0	5.47652	0	1	1150.28	0	7.04776	Q2
59	1	0	1	1	1	1	1	1.615	68.8	2	0	1	1	0	1	3.5	55.5985	111.583	2.4	9.2437	244.248	202.317	0	29	4.34	3.63	3.985	13.31	29	0	8.27686	0	1	3399.78	0	8.13147	Q4
79	1	1	1	1	1	1	0	1.54	43.6	0	1	0	0	0	1	9.7	61.0039	89.5753	1.1	20.7283	90.2655	174.131	21	16	4.96	3.98	4.47	12.33	21	1	6.4015	1	1	685.307	1	6.52987	Q1
74	2	1	1	1	0	0	0	1.52	58.4	2	1	0	1	0	0	5	58.3012	71.4286	1.1	12.0448	52.2124	145.946	21	18	5.78	4.03	4.905	10.53	21	0	5.99559	0	1	445.019	0	6.09812	Q1
60	1	1	1	1	1	1	0	1.648	65.8	2	1	0	0	0	0	5.9	47.4903	113.127	1	16.2465	106.195	174.903	47	44.5	3.08	2.77	2.925	8.78	47	0	7.8519	0	1	1222.16	0	7.10837	Q3
58	2	1	1	1	0	0	0	1.525	62.5	2	0	0	0	0	0	2.5	57.529	102.317	0.8	14.0056	63.7168	174.517	27.5	23.5	2.85	2.41	2.63	6.81	27.5	0	6.57415	0	1	694.981	0	6.54388	Q1
79	2	0	1	1	0	1	1	1.502	56.6	2	1	0	1	0	0	3.5	43.6293	98.8417	1.5	11.4846	119.469	174.903	19	18	6.43	3.93	5.18	10.84	19	0	5.81878	0	1	1182.69	0	7.07555	Q3
72	2	0	1	1	0	0	1	1.434	49	1	0	1	1	1	1	5	41.3127	123.552	2.2	14.0056	169.911	203.861	0	19	5.88	5.65	5.765	11.62	19	0	5.44254	0	1	1697.28	0	7.43678	Q3
69	1	0	1	1	0	1	0	1.676	53.8	1	1	0	0	0	0	4.2	45.9459	142.471	2.7	14.8459	79.646	202.703	38	31	4.2	3.1	3.65	6.23	38	0	6.75534	1	1	868.572	1	6.76685	Q2
77	2	0	1	1	0	0	0	1.488	39.9	0	1	0	1	0	0	5	52.8958	104.247	1	15.9664	59.292	172.201	19	19	7	6.71	6.855	10.37	19	0	4.43887	1	1	407.384	1	6.00976	Q1
75	2	0	1	1	0	0	1	1.568	49.3	1	1	0	0	0	0	2.8	46.7181	127.413	0.6	9.80392	119.469	200.386	28	23	8.25	9	8.625	11.2	28	0	5.11363	1	1	1180.24	1	7.07347	Q3
60	2	1	1	1	1	0	0	1.47	48.6	1	1	0	0	0	0	4.9	53.668	109.653	5.7	10.084	123.894	190.734	21	21	3.4	3.41	3.405	5.13	21	0	5.52723	0	1	1148.45	0	7.04617	Q2
65	1	1	1	1	1	0	0	1.616	65.2	2	1	0	1	1	0	6.1	39.7683	105.019	1.9	35.014	101.77	175.29	30.5	27.5	3.47	3.5	3.485	7.28	30.5	0	7.91964	0	1	1163.12	0	7.05886	Q2
60	2	0	1	1	0	0	0	1.57	73.7	2	0	0	1	1	1	5	47.1042	117.375	4.8	11.7647	145.133	190.347	30.5	0	3.31	3.22	3.265	12.81	30.5	0	7.24496	0	1	2036.01	0	7.61875	Q4
77	2	0	1	1	1	0	0	1.586	62.5	2	1	0	1	0	0	4.6	35.5212	97.6834	4.4	12.8852	184.071	182.239	27	27.5	4.18	3.29	3.735	10.64	27.5	0	6.05817	0	1	2096.56	0	7.64805	Q4
65	2	0	1	1	0	0	0	1.6	62	2	1	0	0	0	0	5.7	39.7683	67.9537	0.9	15.126	147.788	143.629	41.5	35.5	2.89	2.25	2.57	5.21	41.5	0	6.14687	0	1	1316.05	0	7.18239	Q3
79	2	0	1	1	0	1	1	1.515	58.2	2	1	1	0	0	1	4.3	55.2124	83.7838	1.3	17.9272	72.5664	161.776	20	20	4.15	4.53	4.34	12.05	20	0	5.9145	0	1	683.239	0	6.52684	Q1
69	2	0	1	1	0	0	0	1.425	42.7	1	0	1	1	0	0	4.9	42.8571	101.544	1.3	12.605	277.876	207.722	24.5	23	2.82	2.75	2.785	8.38	24.5	0	4.91996	1	1	2464.69	1	7.80982	Q4
72	1	1	1	1	1	1	0	1.625	59.4	1	0	1	1	0	1	6.2	52.5097	108.108	1.8	10.6443	68.1416	174.517	31.5	43.5	2.58	2.39	2.485	9.76	43.5	0	7.34663	0	0	706.378	0	6.56015	Q1
71	2	1	1	1	0	0	0	1.425	50.2	2	1	1	1	1	0	4.9	46.332	144.402	2.4	15.6863	115.044	222.394	27	20	3.56	3.43	3.495	8.18	27	0	5.59636	0	1	1284.37	0	7.15803	Q3
62	1	0	1	1	1	1	1	1.74	59.4	1	1	0	0	0	1	6.1	43.2432	40.5405	2.7	6.44258	102.655	106.95	39	27	3	2.61	2.805	11.64	39	0	6.93625	1	1	652.148	1	6.48027	Q1
77	1	1	1	1	1	1	0	1.595	46.5	0	1	0	1	0	0	7.6	62.9344	101.158	0.5	14.0056	68.1416	182.625	32.5	32.5	2.14	2.96	2.55	7.72	32.5	0	6.44805	1	1	578.664	1	6.36072	Q1
63	1	1	1	1	1	1	0	1.676	71.2	2	1	1	1	1	0	4.4	45.9459	156.757	1	14.8459	183.186	234.363	51.5	50	3.72	3.52	3.62	6.25	51.5	0	8.0299	0	1	3056.76	0	8.02511	Q4
63	2	1	1	1	0	0	1	1.524	70.8	2	1	0	0	0	0	4.7	52.5097	108.108	3.8	14.0056	73.4513	176.448	37.5	37	2.74	3.15	2.945	8	37.5	0	7.18823	0	1	917.591	0	6.82175	Q2
66	2	0	0	1	0	0	1	1.504	44.3	1	0	1	0	0	0	4.3	69.112	92.278	0.5	13.7255	76.1062	180.695	21	21.5	6.12	4.91	5.515	12.95	21.5	0	4.97596	1	1	609.214	1	6.41217	Q1
72	1	1	0	1	1	1	0	1.542	51.8	1	1	0	0	0	0	6	59.4595	62.1622	0.4	15.9664	49.5575	135.135	30.1	26.9	2.53	2.56	2.545	10.87	30.1	0	7.16842	0	1	346.903	0	5.84904	Q1
69	1	1	0	1	1	0	1	1.516	51	1	1	0	0	0	0	6.4	51.3514	92.6641	2	19.0476	63.7168	154.054	30.8	27.2	2.94	4.03	3.485	8.03	30.8	0	7.27647	0	1	500.608	0	6.21582	Q1
65	1	1	0	1	0	1	1	1.545	63.6	2	1	0	1	0	0	4.4	31.6602	59.0734	4.6	11.4846	197.345	130.502	45	38	4.47	4.5	4.485	7.36	45	0	8.21663	0	1	1637.95	0	7.4012	Q3
62	1	1	0	1	1	1	1	1.7	61.3	1	0	0	0	0	0	5.9	65.6371	91.8919	1.1	12.8852	60.177	177.992	45	45	4.28	2.94	3.61	8.07	45	0	7.24529	0	1	656.587	0	6.48705	Q1
59	2	1	0	1	0	0	0	1.575	54.6	1	1	0	1	0	0	3.6	60.2317	118.147	0.7	16.5266	89.3805	200.386	29	28	2.87	3.5	3.185	5.58	29	0	5.74948	0	1	977.92	0	6.88543	Q2
80	2	0	0	1	1	0	1	1.469	48.6	1	0	0	0	0	0	4.1	63.3205	102.317	1	16.2465	82.3009	182.239	22	15.5	5.87	4.87	5.37	25.63	22	0	5.18689	1	1	728.925	1	6.59157	Q1
59	2	1	0	1	0	0	0	1.46	36.4	0	0	0	0	0	0	3.4	74.5174	98.4556	0.4	14.5658	51.3274	199.228	15	21	2.25	2.53	2.39	7.72	21	0	4.46575	1	0	372.221	0	5.91949	Q1
62	1	1	0	1	1	1	0	1.581	72.4	2	1	0	1	0	0	4.3	47.1042	77.2201	4.4	15.126	138.053	147.49	44	45	2.28	2.37	2.325	7.07	45	0	8.72469	0	0	1474.17	0	7.29585	Q3
67	1	1	0	1	1	1	1	1.622	58	1	1	0	0	0	0	5.1	42.8571	65.6371	0.7	12.3249	64.6018	118.919	35	34	2.19	2.31	2.25	5.35	35	0	7.32925	0	0	445.578	0	6.09937	Q1
66	1	1	0	1	1	1	1	1.476	44.2	1	0	1	1	0	0	3.9	54.0541	96.5251	0.9	16.8067	112.389	178.378	23	0	3.37	2.95	3.16	9.06	23	1	6.92829	1	1	886.114	1	6.78685	Q2
75	2	1	0	1	0	0	1	1.532	53	1	1	0	0	0	0	5.3	60.2317	102.703	1.2	16.5266	83.1858	181.853	20.5	19.5	3.5	3.08	3.29	8.38	20.5	0	5.49692	0	1	801.764	0	6.68681	Q2
81	1	1	0	1	0	0	1	1.588	49.8	1	1	0	1	0	0	6	43.2432	74.9035	0.6	14.5658	60.177	132.046	23.5	22	4.96	3.69	4.325	16.75	23.5	1	6.66919	1	1	395.718	1	5.9807	Q1
65	1	1	0	1	1	1	1	1.598	65.5	2	0	0	0	0	0	8.8	53.2819	86.1004	1.4	18.2073	193.805	179.923	21	21.8	3.03	2.97	3	10.9	21.8	1	8.04631	0	1	2283.98	0	7.73368	Q4
63	2	1	0	1	0	0	0	1.616	55.3	1	0	0	0	0	0	3.5	54.0541	98.4556	1	16.8067	106.195	172.201	24.6	25.5	3.35	2.97	3.16	12.19	25.5	0	5.62449	0	1	1011.26	0	6.91895	Q2
61	1	1	0	1	1	1	1	1.57	49	1	1	0	0	0	0	5.9	55.9846	117.375	0.4	10.6443	81.4159	189.575	36	34	1.97	2.44	2.205	5.01	36	0	6.98243	1	0	756.288	0	6.62842	Q2
74	2	0	0	1	0	0	1	1.457	45.7	1	1	0	0	1	0	5	45.1737	181.853	1	14.5658	88.4956	238.224	18.5	21	4.97	3.94	4.455	12.32	21	0	5.05311	1	1	963.437	1	6.87051	Q2
62	2	1	0	1	0	0	0	1.56	52.3	1	1	0	0	0	0	3.4	53.668	159.073	1	18.2073	184.956	261.004	22	15	2.05	2.75	2.4	9.2	22	0	5.56661	0	0	2524.74	0	7.83389	Q4
66	1	1	0	1	1	1	0	1.641	61.6	1	1	0	0	0	0	6.2	67.1815	89.9614	1.6	18.7675	59.292	171.815	44	40.8	2.88	3.91	3.395	10	44	0	7.50776	0	1	627.534	0	6.4418	Q1
65	1	1	0	1	1	1	1	1.67	70.1	2	1	0	1	0	0	6.3	66.0232	162.548	1.2	24.6499	92.0354	250.965	36.6	35.2	3.56	3.53	3.545	7	36.6	0	7.96203	0	1	1619.15	0	7.38966	Q3
82	1	1	0	1	1	1	0	1.539	52.4	1	0	1	1	0	1	4.6	117.375	168.726	1.9	27.1709	84.9557	297.683	20.4	25.7	4.6	4.56	4.58	7.57	25.7	1	7.07551	0	1	1325.19	0	7.18931	Q3
72	1	0	0	1	1	1	1	1.626	49.9	1	1	0	1	0	0	5.6	58.6873	91.1197	0.7	15.6863	69.9115	173.359	40	34.5	3.19	2.81	3	11.25	40	0	6.64816	1	1	604.778	1	6.40486	Q1
73	2	1	0	1	1	0	1	1.471	42.4	1	0	1	0	0	0	3.1	50.1931	108.88	0.9	18.4874	115.044	185.328	11.5	13.5	4.78	5.56	5.17	16.25	13.5	1	4.74938	1	1	904.008	1	6.80684	Q2
64	1	1	0	1	1	1	0	1.685	57.3	1	0	0	0	0	0	5.7	48.6486	104.633	0.5	20.4482	60.177	166.023	43	41.6	2.47	2.93	2.7	6.16	43	0	7.02037	1	1	572.471	1	6.34996	Q1
59	2	1	0	1	1	1	1	1.532	55.6	1	1	0	0	0	0	4	45.9459	135.135	4.4	10.3641	157.522	203.475	26	22.8	3.66	3.81	3.735	14.93	26	0	5.96296	0	1	1782.08	0	7.48554	Q3
64	1	1	0	1	0	1	0	1.63	65.3	2	0	0	0	0	0	5.6	52.8958	108.494	1.5	16.2465	107.965	182.625	41.5	39.5	3.19	3.24	3.215	12.37	41.5	0	7.86176	0	1	1287.53	0	7.16048	Q3
61	2	1	1	1	1	0	1	1.617	63.6	2	1	0	0	0	0	3.6	74.1313	125.097	1.5	20.1681	74.3363	224.71	27	29	2.96	2.64	2.8	10.22	29	0	6.26258	0	1	1062.38	0	6.96827	Q2
60	2	0	1	1	1	1	1	1.613	72.3	2	1	1	0	0	0	6.6	44.0154	110.425	5.1	10.9244	233.628	192.278	23.5	23.6	2.78	3.18	2.98	7.91	23.6	0	6.93682	0	1	3247.83	0	8.08574	Q4
67	1	1	1	1	1	0	0	1.664	80.2	2	1	1	1	0	0	5.5	38.2239	38.9961	2.6	9.2437	303.54	111.969	35.5	32.5	2.88	2.31	2.595	5.91	35.5	0	8.67364	0	1	2725.76	0	7.9105	Q4
60	2	1	1	1	0	0	0	1.574	69.3	2	1	0	1	0	0	4.1	51.7375	143.629	2.4	19.3277	200.885	233.977	24	23.8	2.94	2.85	2.895	6.96	24	0	6.88269	0	1	3257.27	0	8.08864	Q4
79	1	0	1	1	1	1	0	1.695	65	1	0	0	1	0	1	6.5	47.1042	78.7645	1.9	13.4454	60.177	137.838	33	31	2.56	2.71	2.635	12.97	33	0	7.2991	0	1	539.153	0	6.29	Q1
76	2	0	1	1	0	0	1	1.496	45.8	1	1	0	0	0	0	3.1	65.251	122.394	0.6	9.2437	100.885	211.583	21.3	22.4	3.5	2.79	3.145	9.63	22.4	0	4.9551	1	1	977.626	1	6.88513	Q2
69	1	1	1	1	1	1	0	1.648	80.7	2	1	1	1	1	1	7.9	38.61	130.888	9.7	12.3249	156.637	198.842	36.4	35.4	3.69	2.56	3.125	9.56	36.4	0	8.78812	0	1	2513.48	0	7.82942	Q4
67	2	1	1	1	0	0	0	1.542	63	2	1	0	0	0	0	5.6	43.2432	105.792	2.4	17.9272	158.407	182.239	30	28	3.31	3	3.155	8.9	30	0	6.40703	0	1	1818.68	0	7.50587	Q3
61	2	1	1	1	0	0	0	1.546	54.4	1	0	0	1	0	0	8.3	40.1544	86.4865	5.2	24.93	84.0708	149.035	27.5	21.5	2.68	2.06	2.37	6.43	27.5	0	5.79026	0	0	681.603	0	6.52445	Q1
66	1	1	1	1	1	1	1	1.602	50.8	1	0	0	0	0	0	6.5	45.5598	63.7066	0.4	13.7255	93.8053	135.135	21.2	24.9	4.03	3.71	3.87	8.51	24.9	1	6.90297	1	1	643.961	1	6.46764	Q1
63	1	1	1	1	1	1	0	1.619	56.1	1	0	1	0	0	1	6.8	49.0347	91.5058	0.6	15.126	52.2124	153.668	38	34.5	4.28	4.1	4.19	5.49	38	0	7.26075	0	1	450.111	0	6.10949	Q1
85	1	0	1	1	1	1	0	1.541	59.9	2	1	1	1	0	0	7.6	42.0849	122.008	1.3	24.0896	103.54	186.486	22.6	17.1	3.41	2.65	3.03	7.03	22.6	1	7.62898	0	1	1156.6	0	7.05324	Q2
64	1	1	1	1	1	0	0	1.794	92.1	2	1	0	0	0	0	6.8	38.2239	90.3475	2.5	12.0448	169.911	166.023	38.2	33.4	4.29	3.96	4.125	4.94	38.2	0	8.64243	0	1	2598.07	0	7.86252	Q4
63	2	1	1	1	1	0	0	1.536	51	1	0	0	1	0	0	3.5	42.0849	98.8417	1.5	10.6443	115.929	164.865	28.4	28	2.78	2.56	2.67	5.28	28.4	0	5.51105	0	1	974.745	0	6.88218	Q2
64	1	0	1	1	1	1	0	1.644	66.8	2	1	0	1	0	1	4.9	46.7181	71.4286	1.6	9.80392	79.646	130.502	35.8	33.5	2.29	2.1	2.195	8.25	35.8	0	7.89097	0	0	694.317	0	6.54293	Q1
64	1	1	1	1	1	1	1	1.721	69.9	1	0	1	1	0	0	5.6	45.9459	102.317	1.1	8.12325	131.858	170.656	40	32.9	2.68	2.11	2.395	6	40	0	7.68083	0	0	1572.92	0	7.36069	Q3
72	1	1	1	1	0	1	0	1.624	59.4	1	0	1	1	0	1	5.8	43.2432	110.039	1	16.2465	69.9115	165.637	29	29	3.54	2.61	3.075	7.76	29	0	7.35163	0	1	687.848	0	6.53357	Q1
66	2	0	1	1	1	0	0	1.565	55.9	1	1	0	0	0	1	3.4	43.2432	50.9653	0.4	10.9244	64.6018	112.741	26	26	2.31	2.26	2.285	4.85	26	0	5.77619	0	0	407.136	0	6.00915	Q1
63	2	1	1	1	1	0	0	1.51	46.1	1	1	1	0	0	1	6.7	60.6178	109.266	0.4	11.7647	81.4159	193.822	25	22	3.65	3.32	3.485	4.74	25	0	5.16569	1	1	727.469	1	6.58957	Q1
60	2	1	1	1	0	0	1	1.571	57.1	1	1	1	0	1	0	5.5	40.9266	106.95	1	19.0476	131.858	178.764	24	22	3.11	3.08	3.095	6.59	24	0	5.94196	0	1	1345.94	0	7.20485	Q3
60	1	1	1	1	1	0	1	1.67	81.5	2	1	1	1	0	1	7	37.4517	91.8919	6.9	11.4846	146.018	161.776	43	37	3.5	3.6	3.55	7.15	43	0	8.81728	0	1	1925.21	0	7.56279	Q4
75	2	1	1	1	0	0	0	1.549	52.5	1	1	1	1	1	0	4.5	37.0656	85.7143	1.7	19.3277	167.257	169.498	21.5	22	5.28	3.88	4.58	9.37	22	0	5.41252	0	1	1488.36	0	7.30543	Q3
79	1	1	1	1	0	1	0	1.614	55.6	1	1	1	1	0	1	6.7	43.6293	45.5598	0.1	15.9664	38.9381	105.792	23	24	2.25	2.75	2.5	9.03	24	1	7.02097	1	0	229.034	1	5.43387	Q1
69	2	1	1	1	1	0	0	1.49	52.4	1	1	1	1	0	0	4	54.8263	145.946	0.9	9.2437	133.628	237.066	20	20	3.43	3.22	3.325	7.66	20	0	5.65659	0	1	1659.96	0	7.41455	Q3
76	1	1	1	1	1	1	1	1.668	70.5	2	1	0	1	0	0	6.6	40.1544	119.305	10.6	24.0896	153.097	198.842	39	30	5.4	4.69	5.045	17.88	39	0	7.8549	0	1	2146.17	0	7.67144	Q4
72	2	1	1	1	1	0	0	1.53	61	2	1	0	0	0	0	3.5	50.1931	95.7529	3.5	16.2465	73.4513	169.498	23	20	3.63	3.68	3.655	7.21	23	0	6.20915	0	1	759.441	0	6.63258	Q2
60	1	1	1	1	0	1	0	1.693	59	1	1	0	0	1	0	5	60.6178	115.83	0.1	15.4062	83.1858	195.753	44	38	3.59	3.38	3.485	7.25	44	0	7.15015	0	1	960.748	0	6.86771	Q2
84	2	0	1	1	0	0	0	1.574	50.3	1	1	0	0	0	0	3.9	65.251	105.405	0.3	13.7255	79.646	196.911	27	24	3.85	4.03	3.94	12.97	27	0	5.04413	1	1	788.865	1	6.67059	Q2
61	1	1	1	1	1	1	0	1.652	61.4	1	1	0	0	0	0	6.3	71.8147	56.7568	0.2	10.9244	50.4425	140.927	39	39	4	4.03	4.015	9.07	39	0	7.50488	0	1	436.473	0	6.07873	Q1
60	2	1	1	1	0	0	0	1.489	63	2	1	0	0	0	0	4.9	52.5097	87.6448	3.7	13.1653	153.097	168.34	26	22	4.75	4.31	4.53	8.65	26	0	6.73229	0	1	1623.66	0	7.39244	Q3
77	2	0	1	1	1	1	1	1.572	59.6	2	1	1	1	1	0	8.6	40.9266	116.988	4	13.7255	295.575	215.058	23	26	4.15	4.75	4.45	11.28	26	0	5.87945	0	1	3788.52	0	8.23973	Q4
79	1	1	1	1	1	1	0	1.58	47.1	1	0	0	1	0	0	6.1	41.6988	106.564	1.8	22.6891	106.195	174.131	33	31	6.34	6.91	6.625	18.71	33	0	6.52351	1	1	870.964	1	6.7696	Q2
70	2	1	1	1	0	0	0	1.516	55.7	2	0	0	1	0	0	3.7	62.9344	116.602	19.2	12.605	186.726	219.691	21	19	4.58	4	4.29	10.41	21	0	5.8463	0	1	2284.92	0	7.73409	Q4
70	2	1	1	1	0	0	0	1.553	56.4	1	1	1	0	0	0	6.6	35.5212	43.2432	1.5	24.3697	332.743	141.699	27.5	23.5	3.59	3.62	3.605	12.25	27.5	0	5.79121	0	1	2659.22	0	7.88579	Q4
76	1	1	1	1	0	0	0	1.555	63.3	2	1	1	1	1	0	7.1	34.3629	96.9112	1.6	26.6106	137.168	154.054	31.5	27	4.1	3.6	3.85	11.66	31.5	0	7.96328	0	1	1337.61	0	7.19864	Q3
85	2	1	1	1	0	0	0	1.416	47.7	1	1	0	1	0	0	4.7	52.8958	132.819	2.8	17.0868	89.3805	200.386	16.5	10.5	6.69	6.94	6.815	12.44	16.5	1	5.1207	1	1	854.336	1	6.75033	Q2
61	1	1	1	1	1	1	0	1.707	64.7	1	1	0	0	0	0	3.9	39.3822	115.444	0.1	9.80392	63.7168	166.795	38.5	35	3.28	3.03	3.155	7.16	38.5	0	7.4496	0	1	687.61	0	6.53322	Q1
78	1	1	0	1	0	0	0	1.675	62.5	1	1	0	0	0	0	5.5	54.8263	126.641	0.4	11.7647	89.3805	202.703	45.2	41	2.97	3.5	3.235	14.85	45.2	0	7.23939	0	1	1132.35	0	7.03205	Q2
73	2	1	0	1	1	0	1	1.505	62.5	2	1	0	1	0	0	5.6	53.2819	120.463	0.8	14.8459	115.044	209.653	27.2	29	4.22	3.16	3.69	10.72	29	0	6.41053	0	1	1507.46	0	7.31818	Q3
70	2	1	0	1	0	0	0	1.445	43.4	1	1	0	0	0	0	3.9	54.0541	110.811	0.1	18.2073	117.699	192.278	25.1	26	2.94	2.14	2.54	9.13	26	0	4.93418	1	1	982.183	1	6.88978	Q2
57	2	1	0	1	0	0	1	1.588	47	1	0	0	1	1	0	3.9	66.0232	111.583	0.1	18.2073	52.2124	192.664	21.2	0	3.54	1.94	2.74	5.59	21.2	0	5.15857	1	1	472.794	1	6.15866	Q1
60	2	1	0	1	0	0	1	1.539	55.4	1	1	0	1	0	0	5.4	45.9459	133.591	1.9	21.5686	115.044	203.089	27.2	27.5	3.24	2.84	3.04	7.25	27.5	0	5.90854	0	1	1294.38	0	7.16578	Q3
61	1	1	0	1	1	1	0	1.779	81.1	2	1	0	0	0	0	8.9	42.471	140.541	0.2	12.3249	118.584	199.614	42.1	38.8	3.04	3.97	3.505	23.34	42.1	0	8.10233	0	1	1919.72	0	7.55993	Q4
76	1	0	0	1	1	1	0	1.554	46.2	1	1	0	0	0	0	5	52.8958	135.521	0.3	20.4482	89.3805	198.07	35	32.2	6.87	5.03	5.95	11	35	0	6.60247	1	1	817.904	1	6.70675	Q2
62	1	1	0	1	1	1	1	1.456	46.9	1	1	0	1	1	0	6.6	66.0232	80.695	0.2	17.6471	61.0619	164.865	25.8	25.5	2.34	2.37	2.355	7.38	25.8	1	7.33461	0	0	472.141	0	6.15728	Q1
78	2	0	0	1	0	0	0	1.39	44.3	1	0	0	0	0	0	3.7	42.0849	82.6255	0.1	12.0448	161.947	150.193	28	27	4.81	5.12	4.965	29	28	0	4.96449	1	1	1077.52	1	6.98242	Q2
64	2	1	0	1	0	0	0	1.535	53.2	1	1	0	0	0	0	4.2	57.529	123.166	0.5	15.6863	117.699	201.158	25.6	24.5	2.25	2.22	2.235	6.72	25.6	0	5.67819	0	0	1259.57	0	7.13853	Q3
66	2	1	0	1	1	0	0	1.477	47	1	0	0	0	0	0	4.2	53.668	107.722	0.1	16.2465	90.2655	181.081	26.4	26.2	3.78	2.91	3.345	9.06	26.4	0	5.26599	1	1	768.233	1	6.64409	Q2
68	1	1	0	1	1	0	1	1.564	56.4	1	1	0	1	0	0	9.5	61.0039	55.2124	2.5	20.7283	88.4956	137.452	35.5	33.6	3.03	3	3.015	10.15	35.5	0	7.48785	0	1	686.042	0	6.53094	Q1
71	2	0	0	1	1	0	0	1.45	47.9	1	1	0	1	0	0	6.2	46.332	105.792	2	21.8487	124.779	188.031	18.6	16	3.14	3.75	3.445	8.62	18.6	0	5.32114	1	1	1123.84	1	7.02451	Q2
60	2	1	0	1	0	0	0	1.589	54.1	1	0	0	0	0	0	4.1	56.7568	88.0309	0.1	10.084	67.2566	159.073	30.5	26	2.37	2.41	2.39	8.12	30.5	0	5.65507	0	0	578.802	0	6.36096	Q1
72	1	1	0	1	1	1	1	1.6	55.8	1	1	0	0	0	1	6.1	67.9537	120.463	1	16.5266	96.4602	206.178	43.2	38	2.09	1.97	2.03	8.09	43.2	0	7.20211	0	0	1109.75	0	7.01189	Q2
67	2	1	0	1	1	0	0	1.535	55	1	0	0	0	0	0	3.4	79.9228	108.88	0.1	17.6471	53.0973	198.842	31	26	2.69	3.16	2.925	7.78	31	0	5.77852	0	1	580.688	0	6.36421	Q1
64	1	0	0	1	1	0	0	1.529	56.1	1	1	0	0	0	0	7.4	47.4903	74.9035	0.1	14.0056	42.4779	135.521	34.5	36.5	2.78	2.53	2.655	5.81	36.5	0	7.71293	0	1	322.948	0	5.77749	Q1
66	1	1	0	1	1	0	0	1.519	55.2	1	1	0	0	0	0	5.7	50.1931	80.3089	0.1	8.12325	92.0354	147.49	42.9	42.5	4.04	3.5	3.77	6.4	42.9	0	7.66109	0	1	749.303	0	6.61914	Q1
63	2	1	0	1	1	0	0	1.475	45.6	1	0	0	0	0	0	4	38.61	102.703	1	12.0448	158.407	174.131	22.2	20.5	3.33	2.98	3.155	6.63	22.2	0	5.19726	1	1	1257.81	1	7.13713	Q3
73	2	0	0	1	1	0	1	1.472	53.9	2	1	0	0	0	1	6.1	52.8958	127.413	0.8	12.3249	110.619	206.95	26	19	4.22	3.41	3.815	17.79	26	0	5.7722	0	1	1233.92	0	7.11795	Q3
77	2	0	0	1	1	0	0	1.486	42.7	1	1	0	0	0	0	4.5	55.9846	100.386	0.1	19.888	98.2301	178.378	28	26	3.22	2.41	2.815	8.88	28	0	4.68586	1	1	748.195	1	6.61766	Q1
66	2	0	0	1	0	0	0	1.506	60.6	2	0	0	0	0	0	4.3	37.4517	120.077	2	13.4454	102.655	190.347	36	35.6	2.88	2.69	2.785	7.37	36	0	6.35925	0	1	1184.13	0	7.07676	Q3
60	1	1	0	1	0	1	0	1.612	69.3	2	0	1	0	0	0	5.9	48.6486	112.355	0.2	16.5266	100	188.031	41.8	42	2.13	2.23	2.18	5.16	42	0	8.31824	0	0	1303.05	0	7.17247	Q3
58	2	1	0	1	0	0	1	1.475	39.2	0	0	1	1	1	1	7.4	71.8147	148.263	0.1	23.5294	83.1858	250.193	18.4	23	4.47	3.35	3.91	8.69	23	0	4.71455	1	1	815.851	1	6.70423	Q2
68	2	0	0	1	0	0	0	1.528	57.2	2	0	1	0	0	0	3.7	61.7761	108.108	0.2	17.0868	100	191.892	34.5	33.6	2.24	2.09	2.165	5.82	34.5	0	5.96552	0	0	1097.62	0	7.0009	Q2
66	1	1	0	1	0	1	1	1.523	56.6	2	1	0	0	0	1	7.7	38.9961	107.722	3	22.9692	112.389	166.023	34.5	35.6	3.23	2.89	3.06	4.35	35.6	0	7.75584	0	1	1056.11	0	6.96235	Q2
59	2	1	0	1	0	0	0	1.473	57.3	2	0	0	1	0	1	3.6	49.4208	121.622	0.4	14.8459	69.9115	180.309	26	27	3.78	3.14	3.46	6.69	27	0	6.31047	0	1	722.305	0	6.58245	Q1
62	2	1	0	1	0	0	0	1.405	46.6	1	1	0	0	0	0	4.9	45.5598	112.355	0.5	13.4454	92.9204	181.081	23	17.2	3.5	3.02	3.26	9.94	23	0	5.46513	0	1	784.097	0	6.66453	Q2
74	2	1	0	1	0	0	0	1.521	55.9	2	1	0	0	0	0	4.7	26.2548	116.602	2.7	10.084	113.274	169.498	12.8	20.8	5.32	4.4	4.86	15.78	20.8	0	5.78377	0	1	1073.27	0	6.97846	Q2
61	2	1	0	1	1	0	1	1.532	57.2	2	1	0	0	0	0	4.1	52.8958	128.958	0.1	12.605	107.08	202.317	30.5	30	2.57	2.56	2.565	5.97	30.5	0	6.063	0	1	1239.18	0	7.12221	Q3
66	2	0	0	1	1	0	0	1.498	49.6	1	0	0	0	0	0	5	44.4015	93.4363	0.1	17.9272	155.752	177.606	31	29.2	2.1	2.35	2.225	5.72	31	0	5.44313	0	0	1372.06	0	7.22407	Q3
76	2	1	0	1	1	0	1	1.524	69.6	2	0	1	1	0	1	7.3	41.3127	81.0811	6	22.6891	170.796	161.39	22.1	21.2	3.56	3.28	3.42	20	22.1	0	6.88141	0	1	1918.51	0	7.55931	Q4
72	2	0	0	1	0	0	1	1.446	51.1	2	0	0	1	0	0	5.6	37.8378	66.0232	5	20.4482	500	222.78	0	25.8	2.72	2.57	2.645	4.03	25.8	0	5.60783	0	1	5692.03	0	8.64682	Q4
67	1	1	0	1	1	1	1	1.628	65.3	2	1	0	0	0	0	5.4	57.529	97.2973	0.5	11.4846	118.584	182.239	36.8	38	2.37	2.18	2.275	7.78	38	0	7.83113	0	0	1411.18	0	7.25218	Q3
65	2	1	0	1	0	0	1	1.512	63.5	2	1	0	0	0	0	5	50.5792	112.355	1	13.1653	114.159	174.517	26.8	29.5	3.25	3.66	3.455	5.25	29.5	0	6.59797	0	1	1265.1	0	7.1429	Q3
61	1	1	0	1	1	1	1	1.641	62.9	1	1	0	0	0	0	3.9	43.2432	119.691	0.3	11.4846	179.646	203.089	43.9	49	2.69	2.71	2.7	5.13	49	0	7.66963	0	1	2294.85	0	7.73842	Q4
59	2	1	0	1	0	0	1	1.513	42.6	1	0	1	1	0	0	3	60.2317	59.4595	0.5	13.4454	74.3363	144.402	31.4	25	2.9	2.66	2.78	5.75	31.4	0	4.92882	1	1	457.28	1	6.1253	Q1
65	2	1	1	1	0	0	1	1.558	44.3	0	0	0	1	0	0	3.6	50.5792	134.363	0.5	17.6471	92.0354	208.494	26	0	3.07	2.76	2.915	9.59	26	0	4.89028	1	1	850.066	1	6.74531	Q2
65	1	1	1	1	0	1	0	1.652	49.2	0	0	0	0	0	0	5.5	50.5792	77.2201	33.6	14.5658	65.4867	144.015	33	30.5	4.16	3.81	3.985	7.91	33	0	6.58788	1	1	464.01	1	6.13991	Q1
78	2	1	1	1	1	1	0	1.481	44.7	1	1	1	0	0	0	6.7	58.6873	127.027	4.9	11.2045	207.965	227.799	22	20	2.68	3.7	3.19	11.5	22	0	4.85228	1	1	2117.63	1	7.65805	Q4
75	1	1	1	1	1	1	1	1.595	62.6	2	0	1	0	1	0	3	50.9653	110.425	2.4	13.1653	174.336	206.95	32.5	31.5	4.13	3.93	4.03	10.5	32.5	0	7.69855	0	1	2258.54	0	7.72247	Q4
75	1	1	1	1	1	1	1	1.61	55.2	1	0	0	0	0	0	5.6	52.5097	55.9846	0.2	10.6443	52.2124	129.73	33	31	3.03	3.31	3.17	10.6	33	0	7.0667	0	1	373.897	0	5.92398	Q1
69	2	1	1	1	0	0	1	1.525	48.7	1	1	0	1	1	0	3.2	37.4517	100	3.5	8.96358	218.584	168.34	16	7	4.58	4.46	4.52	14.4	16	1	5.2539	1	1	1791.98	1	7.49108	Q3
66	1	1	1	1	1	1	1	1.69	50.3	0	1	0	0	0	0	6.2	46.332	88.417	0.5	14.2857	67.2566	147.49	39.5	33.5	4.25	4.28	4.265	10.37	39.5	0	6.49869	1	1	498.961	1	6.21253	Q1
60	2	1	1	1	1	1	0	1.508	41.7	0	1	0	0	0	0	5.7	47.8764	83.3977	0.3	12.8852	60.177	145.56	0	17.5	3.94	3.63	3.785	7.41	17.5	1	4.84538	1	1	365.265	1	5.90062	Q1
60	2	1	1	1	0	0	1	1.508	44.3	1	1	0	0	0	0	3	50.1931	102.317	2.3	14.0056	84.9557	176.834	24	0	4.03	3.62	3.825	6.25	24	0	5.06604	1	1	665.522	1	6.50057	Q1
66	1	1	1	1	1	1	0	1.67	65.7	1	1	1	0	0	1	7.2	41.3127	94.5946	4.5	11.2045	123.894	162.934	28	37	3.62	3.03	3.325	9.03	37	0	7.64427	0	1	1326.26	0	7.19012	Q3
63	2	0	1	1	0	0	0	1.378	35.9	1	1	0	0	0	0	3.5	66.4093	90.3475	0.8	10.084	57.5221	167.954	14	12	3.47	2.65	3.06	8.75	14	1	4.42223	1	1	346.832	1	5.84884	Q1
66	1	1	1	1	1	1	0	1.65	57.5	1	1	0	0	0	1	4.8	44.0154	69.4981	0.7	24.6499	50.4425	123.938	33.5	44	3.85	3.41	3.63	9.91	44	0	7.1708	0	1	359.476	0	5.88465	Q1
62	2	0	1	1	0	0	0	1.54	54.9	1	1	0	1	0	0	3.7	54.4402	85.7143	0.5	18.2073	74.3363	154.826	37.5	30	2.47	2.91	2.69	5.91	37.5	0	5.83349	0	1	631.856	0	6.44866	Q1
68	1	1	1	1	1	1	1	1.625	62.5	1	1	1	1	0	0	7.7	35.9073	111.583	33.8	14.2857	100	174.903	49.1	47	4.22	3.88	4.05	9.35	49.1	0	7.62925	0	1	1093.15	0	6.99682	Q2
71	2	1	1	1	1	0	1	1.518	63.9	2	0	0	1	0	0	7.1	37.0656	65.6371	2.3	15.126	277.876	143.629	0	25	3.12	3.59	3.355	7.87	25	0	6.51093	0	1	2550.32	0	7.84398	Q4
76	1	1	1	1	1	1	0	1.54	57.3	2	1	0	0	0	0	6.2	36.6795	86.1004	1	7.84314	108.85	150.193	22	36	5	4	4.5	9.18	36	0	7.56321	0	1	936.766	0	6.84243	Q2
76	2	1	1	1	0	0	0	1.502	45.6	1	1	0	0	0	0	3.8	48.2626	83.7838	0.5	7.0028	119.469	154.054	22	20	4	4	4	6.34	22	0	4.92694	1	1	839.254	1	6.73251	Q2
73	1	1	1	1	1	1	1	1.575	51.6	1	0	0	1	0	0	10.7	41.6988	114.286	2.3	15.6863	85.8407	179.923	36	33	3.7	3	3.35	12.22	36	0	6.98304	1	1	796.946	1	6.68079	Q2
68	1	1	1	1	1	1	1	1.658	55.9	1	1	0	0	0	0	6.2	42.471	51.7375	3.6	20.7283	84.9557	118.919	35	32	4.56	4.23	4.395	7.09	35	0	6.99365	1	1	564.749	1	6.33638	Q1
71	1	1	1	1	1	1	1	1.588	52.4	1	1	0	0	0	0	9	40.5405	83.3977	3.3	14.2857	185.841	168.34	26	29	2.84	2.41	2.625	15.3	29	0	7.01491	1	1	1639.3	1	7.40203	Q3
73	1	0	1	1	1	1	1	1.468	37.1	0	1	0	0	0	0	6.1	70.2703	58.3012	0.9	11.7647	44.2478	145.174	23	24	4.5	5	4.75	9.37	24	1	6.20824	1	1	238.316	1	5.4736	Q1
83	1	0	1	1	1	0	0	1.592	49.6	1	0	0	0	0	0	4	59.0734	88.0309	10.3	16.8067	38.0531	159.846	27	29	5	4	4.5	10.88	29	0	6.60818	1	1	301.698	1	5.70943	Q1
65	1	1	1	1	1	1	0	1.74	53.1	0	0	0	0	0	0	6	56.3707	45.9459	1	14.8459	56.6372	115.058	38	36	4.34	5.21	4.775	11.09	38	0	6.49799	1	1	346.029	1	5.84652	Q1
66	1	0	1	1	1	1	0	1.56	48.3	1	0	0	1	0	0	7.5	37.4517	68.7259	0.8	12.3249	86.7257	124.324	29	29	4.65	3.72	4.185	10.56	29	0	6.89674	1	1	520.776	1	6.25532	Q1
78	2	0	1	1	0	0	0	1.41	42.2	1	1	0	1	0	1	5.1	57.529	135.135	8.1	14.5658	130.973	213.127	21	17	4.3	2.9	3.6	7.81	21	0	4.72843	1	1	1177.97	1	7.07155	Q3
65	1	1	1	1	1	1	1	1.57	45.7	1	0	0	0	0	0	5.2	43.6293	83.3977	1.8	12.605	68.1416	142.471	29	26	4.85	2.46	3.655	7.16	29	0	6.664	1	1	443.665	1	6.09507	Q1
63	2	1	1	1	0	0	1	1.512	46.9	1	0	0	1	0	0	4.6	52.5097	115.058	0.5	18.7675	153.097	200	22	26	4.89	3.77	4.33	5.19	26	0	5.22894	1	1	1436.05	1	7.26965	Q3
76	1	0	1	1	0	1	0	1.66	59.3	1	1	0	1	0	1	7.4	61.7761	92.6641	2.1	20.1681	84.0708	179.923	33	34	4.13	2.89	3.51	8.75	34	0	7.11529	0	1	896.987	0	6.79904	Q2
60	2	1	1	1	1	1	0	1.512	43	1	1	0	0	0	0	4.4	55.2124	81.4672	1.5	17.3669	246.903	173.745	23	0	4.14	3.74	3.94	5.69	23	0	4.94824	1	1	1844.62	1	7.52003	Q3
83	2	0	1	1	1	1	1	1.6	46	0	1	0	0	0	1	4.6	67.1815	83.3977	0.4	12.3249	75.2212	174.517	20	20	0.05	0.05	0.05	11.5	20	0	4.68047	1	0	603.861	0	6.40334	Q1
73	1	1	0	1	0	1	1	1.605	46.2	0	0	0	0	0	0	4.3	38.61	90.3475	5.7	17.9272	169.911	155.985	36	30.2	3.65	2.6	3.125	5.63	36	0	6.44446	1	1	1224.46	1	7.11026	Q3
68	2	1	0	1	0	1	1	1.604	53.7	1	0	0	0	0	0	5.2	34.3629	120.849	25.2	18.7675	500	247.104	19.8	18	3.53	3.47	3.5	8.71	19.8	0	5.46712	0	1	6634.75	0	8.80008	Q4
67	2	1	0	1	1	0	0	1.516	40.5	0	1	0	0	0	0	3.8	58.3012	123.166	0.9	29.1316	107.08	200	20.2	18.2	3.47	3.19	3.33	10.22	20.2	0	4.61815	1	1	867.345	1	6.76544	Q2
69	2	1	0	1	0	0	0	1.482	40.9	1	1	0	1	0	0	3.8	50.9653	98.4556	0.4	23.5294	70.7965	166.795	20.5	20.5	6.56	6.09	6.325	10.28	20.5	0	4.6683	1	1	482.969	1	6.17995	Q1
69	1	1	0	1	1	0	0	1.61	50.6	1	1	0	0	0	0	4.7	54.4402	110.039	17.1	18.2073	62.8319	176.448	36	32.5	2.59	2.82	2.705	7.78	36	0	6.80985	1	1	560.979	1	6.32968	Q1
75	2	1	0	1	0	0	0	1.465	47.6	1	1	0	0	0	0	3.6	53.668	102.317	1.1	19.0476	79.646	172.973	22.5	20	4.87	3.97	4.42	6.25	22.5	0	5.19158	1	1	655.767	1	6.4858	Q1
64	1	1	0	1	1	1	0	1.588	45.7	0	1	0	0	0	0	5.9	62.5483	66.4093	0.3	27.451	61.0619	145.946	0	31.5	3.97	2.85	3.41	8.78	31.5	0	6.60483	1	1	407.267	1	6.00947	Q1
64	2	0	0	1	0	1	0	1.48	39.3	0	0	0	1	0	1	2.9	81.0811	137.452	0.3	8.68347	97.3451	235.521	0	22	5.41	6.93	6.17	12.16	22	0	4.61464	1	1	901.025	1	6.80353	Q2
62	1	1	0	1	1	0	0	1.77	69.2	1	1	0	1	0	0	5.9	42.471	71.8147	0.8	13.1653	133.628	143.629	38.5	32	4.13	3.5	3.815	8.19	38.5	0	7.4093	0	1	1328.15	0	7.19154	Q3
71	2	1	0	1	1	0	0	1.49	53.1	1	1	0	0	0	0	4.9	54.8263	122.008	2.1	16.8067	62.8319	191.506	20.5	19.5	3.85	4.13	3.99	13.06	20.5	0	5.68411	0	1	638.935	0	6.4598	Q1
63	2	0	0	1	0	0	0	1.47	50.2	1	0	1	1	0	1	5.6	54.4402	132.432	4.5	11.2045	197.345	222.394	26.5	22.5	4.16	4.19	4.175	10.13	26.5	0	5.61877	0	1	2203.19	0	7.69766	Q4
70	1	1	0	1	1	1	1	1.618	51.4	1	1	0	1	0	0	6.6	70.6564	89.5753	0.8	15.4062	70.7965	180.309	35.5	33	3.63	4.16	3.895	8.9	35.5	0	6.82021	1	1	656.133	1	6.48636	Q1
69	2	1	0	1	0	0	0	1.528	34.2	0	1	0	0	0	0	4.6	70.2703	64.0927	3.5	9.52381	73.4513	154.826	21.5	20.5	4.41	4.96	4.685	10.62	21.5	0	4.04843	1	1	388.929	1	5.9634	Q1
60	1	1	0	1	0	1	1	1.584	52.9	1	1	0	0	0	0	4.4	58.3012	82.6255	3	26.3305	65.4867	160.618	39.2	33.4	3.75	2.97	3.36	7.88	39.2	0	7.234	0	1	556.42	0	6.32152	Q1
68	1	1	0	1	0	0	1	1.597	58.2	1	0	0	0	0	0	7.5	49.4208	108.88	0.7	15.6863	80.531	170.656	45.5	0	2.85	3.21	3.03	9.25	45.5	0	7.45626	0	1	799.85	0	6.68442	Q2
61	1	1	0	1	1	1	0	1.552	52.1	1	0	1	0	1	0	6.3	64.4788	66.0232	2.5	18.7675	290.265	174.903	41.2	35.1	3.87	3.19	3.53	10.32	41.2	0	7.31377	0	1	2645.04	0	7.88044	Q4
69	2	0	0	1	0	0	0	1.505	58.5	2	1	0	1	0	1	4.8	37.0656	95.3668	2.5	10.3641	191.15	167.954	18.3	15	4.65	4.25	4.45	14.6	18.3	0	6.13503	0	1	1878.11	0	7.53802	Q4
59	1	1	0	1	0	0	1	1.684	53.6	1	0	0	0	0	0	4.3	46.332	100.772	0.8	12.3249	87.6106	162.934	35	38.1	3.1	3.94	3.52	7.42	38.1	0	6.83836	1	1	765.128	1	6.64004	Q2
69	1	1	0	1	1	1	0	1.584	53.5	1	0	0	0	0	0	6.2	55.2124	147.104	1.4	24.3697	101.77	215.83	31.2	38.5	3.72	2.81	3.265	4.6	38.5	0	7.14743	0	1	1175.13	0	7.06913	Q3
65	2	1	0	1	1	1	0	1.545	42.6	0	0	0	0	0	0	5.8	49.0347	103.089	0.5	19.6078	128.319	178.378	23.9	20	3.63	3.03	3.33	7.62	23.9	0	4.7772	1	1	975.083	1	6.88252	Q2
74	1	0	0	1	0	1	0	1.662	49	0	0	0	0	0	0	3.7	47.4903	94.5946	0.5	11.4846	99.115	155.212	37.5	33	3.31	2.87	3.09	9.66	37.5	0	6.41305	1	1	753.81	1	6.62514	Q2
63	2	1	0	1	0	0	0	1.55	55.2	1	1	0	0	0	0	5.1	38.61	132.046	1	10.9244	61.0619	187.645	22.5	21.5	3.72	4.78	4.25	10.53	22.5	0	5.8117	0	1	632.479	0	6.44965	Q1
71	1	1	0	1	1	1	0	1.585	46.2	0	1	0	0	0	1	7.2	46.332	72.973	3.4	22.6891	49.5575	133.591	25.5	26.5	4.59	4.22	4.405	9.57	26.5	1	6.5524	1	1	305.864	1	5.72314	Q1
64	1	1	0	1	1	1	1	1.594	43.7	0	1	1	1	0	0	5	64.4788	91.5058	0.6	28.0112	62.8319	170.656	25	19	4.44	3.38	3.91	11.47	25	1	6.42855	1	1	468.58	1	6.14971	Q1
65	1	1	0	1	0	1	0	1.71	62	1	1	0	1	0	1	5.4	49.4208	69.112	2.3	18.4874	57.5221	136.293	26.9	21.6	3.75	3.5	3.625	11.18	26.9	1	7.20564	0	1	486.073	0	6.18636	Q1
62	2	1	0	1	0	0	1	1.526	49	1	1	0	0	0	0	3.2	52.8958	120.463	0.5	14.0056	86.7257	198.842	10.4	8	3.45	3.21	3.33	7.69	10.4	1	5.3877	0	1	844.989	0	6.73932	Q2
78	2	0	0	1	0	0	0	1.47	55.6	2	1	0	1	0	1	6.4	33.5907	66.4093	9.2	11.7647	251.327	156.371	3.7	4.4	5.37	4.18	4.775	15.12	4.4	1	5.84423	0	1	2185.09	0	7.68941	Q4
69	2	0	0	1	0	1	1	1.409	34.6	0	1	0	1	0	1	3.4	64.8649	108.108	1.7	18.7675	148.673	209.266	3.9	5.5	3.85	3.79	3.82	12.94	5.5	1	4.15866	1	1	1076.48	1	6.98145	Q2
75	1	1	0	1	1	1	0	1.612	52.7	1	0	0	0	0	1	4.2	74.5174	92.278	0.2	10.9244	63.7168	181.853	23.2	20.9	4.06	3.84	3.95	13.25	23.2	1	6.87173	1	1	610.641	1	6.41451	Q1
62	1	1	0	1	1	1	0	1.631	52.2	1	1	0	0	0	1	5.1	61.0039	83.0116	0.7	9.52381	115.929	159.459	28.4	28.5	3.34	3.11	3.225	5.91	28.5	0	6.93353	1	1	964.97	1	6.8721	Q2
62	2	1	0	1	0	0	0	1.522	44.9	1	0	0	0	0	0	2.8	54.8263	66.4093	9.6	12.3249	93.8053	138.61	5.5	6.1	3.63	3.79	3.71	7.97	6.1	1	5.05598	1	1	583.806	1	6.36957	Q1
86	1	0	0	1	1	1	0	1.483	37.4	0	1	0	0	0	0	5.8	59.0734	100	0.1	14.5658	82.3009	179.537	8	13	5.9	4.7	5.3	11.5	13	1	5.96388	1	1	552.623	1	6.31468	Q1
64	1	1	0	1	1	1	0	1.554	59.7	2	0	0	0	0	0	6	45.1737	67.1815	1.4	12.8852	39.823	119.691	29.1	31.4	2.75	2.09	2.42	5.88	31.4	0	7.86524	0	0	284.558	0	5.65094	Q1
64	2	1	0	1	1	0	1	1.524	48.7	1	0	0	0	0	1	5.2	57.529	130.502	1.1	11.4846	90.2655	207.722	10	9.9	3.75	3.5	3.625	9.19	10	1	5.33584	1	1	913.131	1	6.81688	Q2
63	1	1	0	1	1	1	0	1.563	56.7	1	0	0	1	0	0	6.2	79.9228	85.3282	1.9	21.5686	107.08	182.239	18.5	20.5	3.11	2.97	3.04	7.6	20.5	1	7.59248	0	1	1106.45	0	7.00891	Q2
59	2	1	0	1	1	0	1	1.547	60.7	2	1	0	0	0	0	4.4	64.0927	123.552	1	17.3669	95.5752	209.266	12.2	9	3.19	3.25	3.22	8	12.2	1	6.32623	0	1	1214.04	0	7.10171	Q3
76	2	0	0	1	0	0	0	1.492	43.3	1	1	0	0	0	0	4.6	49.0347	132.819	0.7	23.2493	138.938	221.236	15.5	17.2	4.59	4.56	4.575	8.41	17.2	1	4.74573	1	1	1330.96	1	7.19365	Q3
80	2	0	0	1	0	0	0	1.465	63.8	2	1	0	1	0	0	5	52.8958	138.61	12.6	14.2857	115.044	214.286	8.5	9.3	3.37	4.09	3.73	12.25	9.3	1	6.56217	0	1	1572.82	0	7.36063	Q3
82	1	0	0	1	1	1	0	1.54	44.5	1	1	0	0	0	1	7	51.7375	66.7954	2.7	15.126	67.2566	132.819	12	8.4	3.5	4.12	3.81	6.87	12	1	6.42794	1	1	397.515	1	5.98523	Q1
67	1	1	0	1	1	1	0	1.57	46.2	1	0	0	0	0	0	6	49.0347	101.931	1.4	15.126	67.2566	171.042	10	10	3.38	3.15	3.265	6.97	10	1	6.67313	1	1	531.473	1	6.27565	Q1
67	2	1	0	1	0	1	0	1.508	54.6	2	1	0	1	0	0	7.1	43.6293	123.166	5	18.7675	178.761	210.039	10	8.5	4.41	2.97	3.69	12.16	10	1	5.82631	0	1	2050.05	0	7.62562	Q4
63	1	1	0	1	1	1	0	1.738	75.5	2	0	0	1	1	1	5.4	39.7683	93.8224	15.5	11.4846	95.5752	150.965	24	29.4	2.85	2.93	2.89	7.91	29.4	0	7.96158	0	1	1089.35	0	6.99334	Q2
66	2	0	1	1	0	0	0	1.505	63.7	2	1	0	0	0	0	6.5	58.3012	126.641	3.6	11.2045	291.15	227.413	21.5	19.5	3.75	2.94	3.345	6.31	21.5	0	6.62712	0	1	4217.67	0	8.34704	Q4
65	1	1	1	1	0	1	1	1.685	58	1	1	0	0	0	0	3.9	49.4208	97.6834	1.2	18.7675	54.8673	162.162	27	24	4.1	4.09	4.095	12.06	27	1	7.05492	1	1	516.049	1	6.2462	Q1
59	2	1	1	1	0	0	1	1.436	43.8	1	0	0	0	0	1	4.6	46.7181	131.274	1.5	8.96358	162.832	208.494	13.5	16	5.34	6	5.67	13.72	16	1	5.18434	1	1	1486.99	1	7.30451	Q3
66	1	0	1	1	0	1	1	1.612	57	1	0	0	1	0	0	4.8	50.5792	88.0309	12.7	12.605	88.4956	164.093	33	28.5	3.54	2.88	3.21	7.9	33	0	7.31925	0	1	827.724	0	6.71868	Q2
61	2	1	1	1	0	0	0	1.555	67.6	2	1	0	0	0	0	5.1	37.8378	59.4595	2.4	14.5658	233.628	138.61	19	20	3.03	3.03	3.03	6.97	20	0	6.81684	0	1	2189.11	0	7.69125	Q4
67	1	1	1	1	1	1	0	1.656	76.4	2	1	0	1	0	1	6	52.1236	102.317	1.1	8.40336	133.628	174.517	28	32	2.79	3.38	3.085	8.47	32	0	8.45899	0	1	1781.68	0	7.48531	Q3
66	1	1	1	1	1	1	1	1.56	66.8	2	1	1	1	0	1	5.8	38.61	76.834	2.8	9.80392	109.735	141.699	28.5	0	2.97	2.56	2.765	7.87	28.5	0	8.36391	0	1	1038.69	0	6.94572	Q2
60	1	1	1	1	1	1	0	1.656	70.7	2	1	1	1	0	0	5.7	76.0618	147.876	2	9.52381	173.451	257.915	50	42.5	1.88	1.66	1.77	6.25	50	0	8.15228	0	0	3162.81	0	8.05922	Q4
78	1	1	1	1	1	1	0	1.567	46.2	1	1	0	0	0	0	5.7	40.1544	68.3398	14.7	21.8487	76.1062	125.483	30	19	5.34	4.81	5.075	9.28	30	0	6.51988	1	1	441.21	1	6.08952	Q1
62	2	1	1	1	1	0	1	1.526	43.7	1	1	0	0	0	1	3	74.5174	112.741	1	19.0476	71.6814	201.931	20	22.5	2.18	3.9	3.04	6.9	22.5	0	4.94843	1	1	632.543	1	6.44975	Q1
78	2	0	1	1	0	0	0	1.438	38.7	1	1	0	0	0	0	3.3	65.251	69.4981	0.9	14.2857	47.7876	151.737	17	20	3.13	3.66	3.395	7.57	20	0	4.3643	1	1	280.62	1	5.637	Q1
75	1	1	1	1	1	1	0	1.636	78.6	2	1	0	0	0	0	6.2	33.2046	85.3282	1.7	16.2465	94.6903	138.61	35	26	4.13	3.84	3.985	7.69	35	0	8.63517	0	1	1031.63	0	6.93889	Q2
69	2	1	1	1	1	0	0	1.447	54.9	2	0	0	1	0	0	3.9	53.668	103.089	4	17.6471	129.204	183.398	17	15	3.09	2.53	2.81	7.52	17	1	6.00848	0	1	1300.89	0	7.1708	Q3
77	1	1	1	1	1	1	0	1.638	46.3	0	0	0	0	0	1	7.8	60.6178	72.2008	1.4	18.7675	52.2124	155.212	23	20	3.94	3.69	3.815	14.75	23	1	6.27105	1	1	375.216	1	5.9275	Q1
66	1	1	1	1	1	1	0	1.631	59.1	1	0	1	1	1	1	14.4	62.1622	49.8069	1	11.2045	82.3009	125.097	28	27.5	2.81	3.25	3.03	9.63	28	0	7.3785	0	1	608.467	0	6.41094	Q1
64	2	1	1	1	0	0	0	1.438	56.7	2	0	0	1	0	1	5.1	61.39	101.544	3.9	10.6443	120.354	181.467	8.5	11.5	2.81	3.03	2.92	13.09	11.5	1	6.29482	0	1	1238.34	0	7.12153	Q3
70	1	0	1	1	1	1	0	1.643	70.7	2	1	1	1	1	1	6.5	49.0347	123.938	1.1	12.3249	160.177	203.861	32	27.5	4.75	3.91	4.33	5.94	32	0	8.09321	0	1	2308.63	0	7.74441	Q4
70	1	1	1	1	1	0	0	1.522	52.8	1	1	0	0	0	0	5.3	37.8378	74.9035	3.2	23.8095	125.664	140.927	29	26	3	2.21	2.605	6.34	29	0	7.38093	0	1	935.054	0	6.8406	Q2
69	2	1	1	1	0	0	0	1.422	46	1	1	0	0	0	0	3.7	67.9537	94.2085	0.3	21.5686	51.3274	176.448	16	18	6.47	6.53	6.5	8.28	18	0	5.23984	1	1	416.604	1	6.03214	Q1
69	1	0	1	1	0	1	0	1.567	55.6	1	1	0	1	1	0	4.3	40.5405	92.278	0.9	17.6471	110.619	156.371	25.9	26.1	3.33	3.32	3.325	8.37	26.1	1	7.39433	0	1	961.749	0	6.86875	Q2
63	1	1	1	1	1	1	0	1.512	46.6	1	1	0	0	0	0	8.8	58.6873	80.695	0.4	16.5266	116.814	159.846	38.5	35	2.82	2.93	2.875	6.76	38.5	0	7.02195	1	1	870.126	1	6.76864	Q2
62	2	1	1	1	0	0	0	1.529	72.8	2	1	0	1	0	0	5.2	39.7683	108.494	2	14.2857	206.195	164.479	32.1	28.5	2.69	2.88	2.785	5.44	32.1	0	7.34511	0	1	2468.99	0	7.81156	Q4
67	1	1	1	1	0	1	0	1.587	50.1	1	1	0	0	0	0	5.6	49.8069	135.521	0.3	17.3669	65.4867	199.614	32.5	31.5	3.47	3.47	3.47	9.5	32.5	0	6.90201	1	1	654.91	1	6.4845	Q1
79	2	0	1	1	0	0	1	1.471	64.1	2	0	0	0	0	0	5.5	52.5097	93.8224	2.1	11.4846	99.115	162.934	24	11	2.83	3.28	3.055	15.53	24	0	6.58228	0	1	1035.17	0	6.94232	Q2
81	2	1	1	1	1	0	1	1.382	34	0	1	0	0	0	0	6.7	44.0154	84.9421	0.2	26.3305	52.2124	143.629	9.5	8.5	5.65	6.83	6.24	15.19	9.5	1	3.87837	1	1	254.974	1	5.54116	Q1
68	1	1	1	1	1	1	0	1.681	70.5	2	1	1	1	0	1	6.4	45.1737	72.5869	2.1	17.0868	392.92	189.961	45	41	2.29	2.03	2.16	7.03	45	0	7.88786	0	0	5262.1	0	8.56829	Q4
68	2	1	1	1	0	0	0	1.519	52.7	1	0	1	0	0	0	3.7	50.5792	107.722	0.7	10.3641	243.363	218.533	22.8	20.5	2.59	2.25	2.42	8.47	22.8	0	5.61828	0	0	2802.73	0	7.93835	Q4
64	1	1	1	1	0	1	0	1.565	71.9	2	1	0	1	0	0	4.9	47.8764	97.2973	1.6	14.2857	128.319	166.023	42	28	4.13	3.88	4.005	10.19	42	0	8.76449	0	1	1531.75	0	7.33416	Q3
79	2	1	1	1	1	0	0	1.535	58.3	2	1	0	0	0	0	4.7	45.5598	103.089	0.9	20.1681	112.389	177.22	23.6	21.5	3.59	2.97	3.28	8.81	23.6	0	5.86039	0	1	1161.2	0	7.05721	Q2
64	1	1	1	1	1	1	0	1.765	64.6	1	1	1	1	0	0	6.3	52.5097	82.2394	0.4	7.28291	84.9557	149.421	51.5	45.5	2.44	2.71	2.575	4.94	51.5	0	7.12542	0	1	820.043	0	6.70936	Q2
65	2	0	1	1	0	0	1	1.537	58.5	2	1	0	0	1	1	6.3	48.6486	103.475	0.6	14.5658	126.549	177.606	28.5	27.5	2.23	2.53	2.38	6.03	28.5	0	6.08982	0	0	1314.84	0	7.18147	Q3
72	1	0	1	1	1	1	1	1.48	48	1	0	1	0	0	0	4.9	54.4402	60.2317	1.4	11.4846	69.9115	132.819	37	34.5	5.06	4.23	4.645	5.78	37	0	7.1439	0	1	445.706	0	6.09966	Q1
68	2	0	1	1	0	0	1	1.482	57.9	2	1	1	1	0	1	7	51.7375	111.583	9.4	12.605	172.566	201.931	20	19	7.53	4.85	6.19	12.69	20	0	6.17901	0	1	2017.61	0	7.60967	Q4
65	2	0	1	1	1	0	0	1.589	64.6	2	1	0	1	0	0	5.2	38.9961	98.8417	1.1	18.2073	94.6903	153.282	30	24.5	2.96	2	2.48	5.33	30	0	6.3844	0	0	937.624	0	6.84335	Q2
61	1	1	1	1	1	1	0	1.755	81.9	2	1	0	0	0	0	9.8	36.2934	70.2703	2.2	14.0056	277.876	154.054	47	44.5	2.5	2.22	2.36	9.31	47	0	8.29221	0	0	3505.97	0	8.16222	Q4
57	2	1	0	1	0	0	0	1.425	38.7	1	1	0	0	0	0	4.7	47.4903	88.0309	2.1	12.8852	66.3717	145.56	21	17	4.06	3.56	3.81	9.85	21	0	4.75844	1	1	373.883	1	5.92394	Q1
66	2	1	0	1	0	0	0	1.554	47.9	1	0	0	0	0	0	3.7	59.4595	103.089	0.3	10.6443	67.2566	181.853	23.5	24.5	2.94	2.34	2.64	8.25	24.5	0	5.17016	1	1	585.857	1	6.37308	Q1
67	1	1	0	1	1	1	0	1.617	47.4	0	0	1	1	0	0	5.6	43.2432	62.1622	0.5	15.9664	46.9027	120.849	22.5	21.5	3.63	4.16	3.895	9.91	22.5	1	6.57176	1	1	268.671	1	5.59349	Q1
68	2	1	0	1	1	0	0	1.455	47	1	0	0	0	0	0	7.4	46.332	101.931	1.9	14.5658	150.442	181.853	19	19	3.65	4.69	4.17	11.3	19	0	5.28029	1	1	1285.85	1	7.15917	Q3
71	1	1	0	1	1	1	1	1.645	70.7	2	0	1	1	0	0	7.4	46.332	101.931	5.3	11.2045	236.283	228.958	38.5	39	3.29	3.1	3.195	12.9	39	0	8.06777	0	1	3824.79	0	8.24926	Q4
74	2	0	0	1	1	0	1	1.589	49	1	1	0	1	0	1	4.4	48.6486	107.722	1.6	11.4846	75.2212	174.903	23.5	19	2.37	2.53	2.45	9.22	23.5	0	5.06008	1	0	644.666	0	6.46873	Q1
63	2	1	0	1	1	0	0	1.553	60.5	2	0	1	1	0	0	4.8	34.3629	88.8031	3.3	12.8852	141.593	160.618	0	19.5	4.72	3.94	4.33	13.41	19.5	0	6.2267	0	1	1375.91	0	7.22687	Q3
69	2	1	0	1	1	0	0	1.579	52.7	1	0	0	0	0	0	4.2	51.3514	119.305	1.9	14.0056	86.7257	196.911	26	25	3.44	3.22	3.33	13.82	26	0	5.44207	0	1	899.971	0	6.80236	Q2
64	1	1	0	1	1	0	1	1.601	52.8	1	1	0	0	0	0	6	42.471	128.958	0.8	14.2857	70.7965	182.625	35	30	3.66	2.97	3.315	10.4	35	0	7.08688	0	1	682.664	0	6.526	Q1
63	2	1	0	1	0	0	0	1.507	64	2	1	0	1	0	0	5.7	47.8764	119.305	2.4	9.52381	208.85	213.9	31.8	22.8	3.75	3.65	3.7	8.91	31.8	0	6.69334	0	1	2859.06	0	7.95825	Q4
75	1	1	0	1	1	1	0	1.581	52.5	1	0	0	0	0	0	7.9	57.1429	111.197	0.6	7.56302	62.8319	189.961	15.5	14	4.32	4.31	4.315	15.61	15.5	1	6.99571	1	1	626.62	1	6.44034	Q1
74	2	1	0	1	0	0	1	1.524	57.2	2	0	0	0	0	0	6.2	55.2124	125.869	0.5	13.7255	95.5752	205.792	6	11.5	3.47	3.81	3.64	11.4	11.5	1	5.88286	0	1	1125.04	0	7.02558	Q2
62	2	1	0	1	1	0	0	1.44	44.7	1	1	0	0	0	0	4.3	55.5985	86.4865	0.7	7.56302	50.4425	153.668	17.5	19	3.03	2.76	2.895	9.85	19	0	5.20645	1	1	346.487	1	5.84785	Q1
66	1	1	0	1	1	0	0	1.543	46.4	1	1	0	0	0	0	5	55.9846	59.0734	2.2	10.3641	50.4425	122.78	27	26.5	2.49	2.89	2.69	10.53	27	1	6.81912	1	1	287.37	1	5.66077	Q1
89	1	1	0	1	1	1	0	1.667	49.9	0	1	0	0	0	0	5.2	53.668	101.544	0.4	9.2437	61.9469	172.587	20	24.5	4.73	4.63	4.68	13.15	24.5	1	6.25667	1	1	533.492	1	6.27944	Q1
79	2	1	0	1	1	0	0	1.522	54.5	1	1	1	1	1	1	5.8	43.2432	116.988	3.2	14.0056	230.973	206.178	18.9	18.5	4.33	4.13	4.23	13.9	18.9	0	5.58428	0	1	2595.37	0	7.86149	Q4
85	2	0	0	1	1	0	1	1.445	52.7	2	1	0	1	0	0	6.4	43.6293	128.185	2.6	12.0448	107.965	195.367	20	25	3.72	4.07	3.895	16.3	25	0	5.528	0	1	1111.59	0	7.01354	Q2
90	2	0	0	1	0	0	1	1.457	37.5	0	1	0	1	0	0	5.1	62.5483	109.266	2.4	11.2045	226.549	204.247	14.5	11.5	5.28	7.06	6.17	20.66	14.5	1	4.02874	1	1	1735.2	1	7.45888	Q3
71	1	1	0	1	1	1	0	1.722	58.8	1	1	0	0	0	0	5	51.7375	111.197	1.1	13.7255	117.699	188.031	26.5	29	5.06	4.4	4.73	12.26	29	0	6.86572	1	1	1301.31	1	7.17112	Q3
67	1	1	0	1	1	1	0	1.56	50.3	1	1	0	0	0	0	5.7	79.5367	55.9846	2.1	10.084	39.823	157.143	27	25.3	3.74	3.54	3.64	9.1	27	1	7.04015	1	1	314.772	1	5.75185	Q1
66	2	1	0	1	1	0	1	1.483	47.5	1	1	1	1	0	0	9.8	54.4402	70.2703	6.6	54.3417	83.1858	150.579	22	14.5	7.85	6.86	7.355	15.1	22	0	5.29653	1	1	594.987	1	6.38854	Q1
61	2	1	0	1	0	0	0	1.432	50.5	2	1	1	0	0	0	4.9	44.4015	112.355	1.8	7.0028	88.4956	175.676	25.8	24.1	3.6	3.15	3.375	11.26	25.8	0	5.78697	0	1	785.099	0	6.66581	Q2
65	1	1	0	1	1	1	0	1.621	48.1	0	1	0	0	0	0	5.4	44.0154	80.695	0.4	17.9272	53.0973	136.293	24.2	26.5	2.28	2.12	2.2	7.46	26.5	1	6.63523	1	0	348.091	1	5.85246	Q1
74	1	0	0	1	1	1	0	1.551	47.7	1	1	0	0	0	0	6.2	60.2317	107.722	2.3	12.3249	84.9557	189.961	29	26.5	4.43	3.62	4.025	6.39	29	0	6.76579	1	1	769.798	1	6.64613	Q2
66	2	1	0	1	0	0	0	1.473	46.4	1	0	0	1	0	1	4.4	57.529	98.8417	0.3	15.126	125.664	183.784	23.4	24	4.44	3.88	4.16	10.85	24	0	5.22153	1	1	1071.61	1	6.97691	Q2
71	1	1	0	1	1	1	1	1.548	36.5	0	1	0	0	0	0	6.8	56.7568	84.1699	4.9	21.0084	46.0177	156.757	26	20	3.72	3.32	3.52	8.43	26	1	5.92291	1	1	263.296	1	5.57328	Q1
80	2	0	0	1	0	0	0	1.54	60.7	2	1	0	1	0	0	6.3	53.2819	96.139	3	18.7675	312.389	233.205	24.5	25	3.16	3.55	3.355	11.6	25	0	6.02467	0	1	4422.03	0	8.39436	Q4
62	2	1	1	1	1	0	0	1.542	67.6	2	1	0	1	0	1	4.9	55.2124	79.1506	0.6	16.2465	80.531	157.529	21.5	25	9.93	8.25	9.09	8.31	25	0	6.85821	0	1	857.571	0	6.7541	Q2
66	1	1	1	1	0	1	1	1.575	55.4	1	1	0	0	0	0	6.7	44.4015	78.3784	1.4	17.9272	93.8053	149.035	31	36	7.53	7.5	7.515	9.02	36	0	7.3831	0	1	774.506	0	6.65223	Q2
67	2	1	1	1	1	0	0	1.493	49.3	1	1	0	0	0	0	7	53.668	167.954	1.3	13.7255	70.7965	241.313	16.4	13.8	8.95	8.6	8.775	9.01	16.4	1	5.41307	0	1	842.246	0	6.73607	Q2
71	1	1	1	1	1	1	1	1.549	42.5	0	1	0	0	0	0	4.7	59.0734	109.266	0.2	22.409	53.9823	185.328	17	19	3.65	3.56	3.605	8.48	19	1	6.40235	1	1	425.189	1	6.05253	Q1
76	2	1	1	1	1	0	0	1.551	46.8	1	1	0	1	0	0	5	38.61	64.0927	1.4	21.8487	206.195	152.896	14.8	16	8.8	7.31	8.055	14.5	16	1	4.93478	1	1	1475.43	1	7.29671	Q3
79	1	1	1	1	1	0	0	1.673	56.7	1	0	0	0	0	0	8.5	42.8571	118.919	0.4	21.5686	75.2212	181.853	36	26.8	7.56	9.15	8.355	9.71	36	0	6.8359	1	1	775.612	1	6.65365	Q2
67	2	1	1	1	0	0	1	1.501	55.1	2	1	0	0	0	0	6.4	56.7568	123.166	1.6	27.1709	148.673	225.483	27	26	2.54	2.66	2.6	8.7	27	0	5.89037	0	1	1847.12	0	7.52138	Q3
69	1	1	1	1	1	1	1	1.644	77.1	2	1	0	1	1	1	5.8	33.2046	133.977	2.4	20.1681	111.504	200.386	28	29	2.97	2.66	2.815	7.32	29	0	8.55803	0	1	1722.72	0	7.45166	Q3
59	2	1	1	1	1	0	1	1.591	56.3	1	0	0	0	0	0	3.4	47.8764	64.4788	4.6	18.4874	58.4071	129.344	28	27.5	4.33	3.73	4.03	9.65	28	0	5.83167	0	1	425.323	0	6.05285	Q1
74	2	0	1	1	1	0	0	1.336	40.8	1	1	0	0	1	0	3.7	49.0347	161.39	8.5	11.4846	90.2655	231.274	11.5	10.5	3.94	3.81	3.875	19.33	11.5	1	4.75467	1	1	851.744	1	6.74729	Q2
64	2	1	1	1	1	0	0	1.473	61.7	2	0	0	0	0	0	3.6	52.8958	147.49	1.9	12.605	154.867	227.027	20.5	19	7.36	5.63	6.495	14.3	20.5	0	6.61659	0	1	2169.31	0	7.68217	Q4
64	1	1	1	1	1	1	1	1.54	46.5	1	1	0	1	0	1	5.1	49.4208	165.637	0.8	9.52381	75.2212	231.66	29.8	32	3.4	3.69	3.545	10.3	32	0	6.87152	1	1	810.298	1	6.6974	Q2
75	1	1	1	1	0	0	0	1.686	50.6	0	1	0	0	0	0	6	47.8764	135.521	2.1	14.0056	49.5575	205.792	24	23	4.53	3.97	4.25	13.52	24	1	6.41773	1	1	516.045	1	6.24619	Q1
77	2	1	1	1	0	0	1	1.482	38.9	0	0	0	0	0	0	3.4	59.4595	74.1313	0.5	13.4454	55.7522	155.985	11.5	10.5	5.31	2.79	4.05	19	11.5	1	4.35778	1	1	338.293	1	5.82391	Q1
72	2	1	1	1	0	0	0	1.498	48.1	1	0	0	0	0	0	3.3	57.9151	70.2703	4.1	12.0448	72.5664	140.541	20	16	7.84	7.28	7.56	10.93	20	0	5.21519	1	1	490.549	1	6.19552	Q1
80	1	1	1	1	1	1	0	1.578	55	1	0	0	0	0	0	3.5	62.9344	84.556	0.6	21.2885	70.7965	169.112	28.5	29	11.34	9.17	10.255	11.44	29	0	7.12892	0	1	658.489	0	6.48995	Q1
60	2	1	1	1	0	0	0	1.5	58.9	2	0	0	1	0	0	6.2	40.1544	98.8417	4.3	17.6471	166.372	185.714	29	30	8.55	7.6	8.075	9.6	30	0	6.33453	0	1	1819.87	0	7.50652	Q3
66	1	1	1	1	1	1	0	1.545	44.3	1	1	0	0	0	0	8	70.2703	73.7452	1.1	10.084	157.522	169.498	30	30	3.47	3.18	3.325	10.81	30	0	6.64065	1	1	1182.8	1	7.07564	Q3
61	1	1	0	1	1	1	0	1.65	68	2	0	1	0	1	0	5.3	43.2432	147.104	8.6	19.3277	157.522	228.571	37.5	33	2	2.23	2.115	9.43	37.5	0	7.9831	0	0	2448.34	0	7.80317	Q4
67	2	1	0	1	0	0	0	1.48	45	1	1	1	1	1	0	4.6	50.1931	125.097	3.3	20.7283	208.85	222.008	15.1	16.5	4.32	4.12	4.22	14.87	16.5	1	5.0662	1	1	2086.48	1	7.64323	Q4
68	1	1	0	1	0	1	0	1.69	69	2	0	0	0	0	0	4.6	42.0849	87.6448	1.7	14.2857	146.903	157.143	35.4	33.5	2.65	2.43	2.54	14.72	35.4	0	7.73642	0	1	1592.84	0	7.37328	Q3
64	2	1	0	1	0	0	1	1.55	65.3	2	0	0	0	1	0	4.9	42.0849	70.2703	3.2	12.605	167.257	140.927	31.1	26.1	3.23	2.65	2.94	10.41	31.1	0	6.60766	0	1	1539.18	0	7.33901	Q3
73	2	0	0	1	0	0	0	1.61	58	1	1	0	1	0	1	4.6	50.9653	79.5367	2.4	20.4482	133.628	162.934	28.3	23.5	3.43	4.12	3.775	16.48	28.3	0	5.70001	0	1	1262.81	0	7.1411	Q3
73	1	1	0	1	0	0	0	1.58	56	1	1	0	0	0	0	4.9	36.2934	102.317	1	20.7283	114.159	161.776	23.5	37.5	5.42	4.24	4.83	12.19	37.5	0	7.30051	0	1	1034.22	0	6.9414	Q2
73	1	0	0	1	0	1	0	1.53	60.3	2	0	0	0	0	0	4.8	47.8764	98.0695	1.1	23.5294	86.7257	166.795	42	35	3.12	2.72	2.92	9.66	42	0	7.91144	0	1	872.266	0	6.77109	Q2
67	1	0	0	1	0	0	1	1.74	60.3	1	1	0	0	0	0	4.3	50.1931	114.672	2	15.4062	95.5752	184.942	0	34.5	2.23	2.63	2.43	7.28	34.5	0	6.93252	1	0	1065.86	0	6.97153	Q2
71	1	0	0	1	0	1	1	1.59	44	0	1	0	0	0	0	8	33.9768	67.9537	3.2	21.5686	69.9115	122.008	23.5	22	4.65	4.94	4.795	9.03	23.5	1	6.36446	1	1	375.309	1	5.92775	Q1
73	1	0	0	1	0	0	0	1.63	61.5	1	1	0	0	0	0	5	42.8571	135.907	8.8	15.9664	122.124	202.317	33.3	35.5	3.43	4.4	3.915	10.12	35.5	0	7.46039	0	1	1519.52	0	7.32615	Q3
61	1	0	1	1	0	1	0	1.55	70	2	1	0	1	1	0	4.7	38.2239	131.274	13.3	9.2437	83.1858	186.873	28.5	28	3.31	3.12	3.215	10.09	28.5	0	8.76171	0	1	1088.16	0	6.99224	Q2
73	1	1	1	1	0	0	1	1.64	66.6	2	1	0	0	0	1	6.6	50.9653	101.931	5	15.6863	137.168	183.398	36	38	2.52	2.22	2.37	9.28	38	0	7.77543	0	0	1675.41	0	7.42381	Q3
62	2	1	1	1	0	0	0	1.58	71	2	0	1	1	1	1	4.6	35.9073	52.5097	2.4	13.7255	269.027	126.641	30	29	2.62	2.64	2.63	17.06	30	0	6.95802	0	1	2418.95	0	7.79109	Q4
78	1	1	1	1	0	1	0	1.69	82	2	1	0	0	0	0	3.3	40.5405	86.8726	12.8	12.8852	297.345	176.448	34	31	3.45	3.54	3.495	11.28	34	0	8.48535	0	1	4302.21	0	8.36688	Q4
57	2	0	1	1	0	0	1	1.48	53.9	2	1	0	1	0	0	4.7	47.1042	99.2278	2.9	16.5266	108.85	171.042	19.5	19	2.32	2.32	2.32	12.87	19.5	0	6.01931	0	1	1003.5	0	6.91125	Q2
58	1	1	1	1	0	1	0	1.7	58	1	0	0	0	0	0	5.9	47.1042	77.9923	0.8	10.6443	107.965	153.668	39.5	36	3	3.23	3.115	13.35	39.5	0	7.07612	0	1	962.261	0	6.86929	Q2
57	2	0	1	1	0	0	0	1.56	63.6	2	0	0	0	0	1	4.3	45.9459	80.695	2.8	12.605	192.92	166.023	28	21	3.32	3.43	3.375	20.07	28	0	6.53879	0	1	2037.06	0	7.61926	Q4
53	2	1	1	1	0	0	0	1.63	55	1	0	0	0	1	0	3.7	53.668	55.2124	2.8	16.5266	81.4159	135.135	31	29	2.7	2.43	2.565	13.25	31	0	5.70213	0	1	605.118	0	6.40542	Q1
65	1	1	1	1	0	1	0	1.61	66	2	1	0	1	0	0	4.9	52.5097	107.722	1.4	20.7283	161.947	191.506	45	35	2.22	1.87	2.045	12.38	45	0	8.01358	0	1	2046.91	0	7.62409	Q4
65	2	1	1	1	0	0	1	1.58	56.5	1	0	0	0	0	0	2.9	61.0039	92.6641	0.7	15.9664	64.6018	177.606	29	26	2.61	2.18	2.395	13.28	29	0	5.79254	0	1	648.263	0	6.4743	Q1
77	2	0	1	1	0	1	0	1.58	54.7	1	1	0	1	0	0	6.2	45.1737	78.3784	1.5	15.126	142.478	145.56	16	16	2.63	2.45	2.54	8.56	16	1	5.47552	0	1	1134.43	0	7.03388	Q2
69	1	1	1	1	0	0	0	1.54	64	2	1	1	1	0	0	3.4	52.5097	76.0618	0.6	7.84314	82.3009	150.579	30	25	3.44	3.34	3.39	15.97	30	0	8.21766	0	1	793.139	0	6.676	Q2
76	1	1	1	1	1	0	1	1.671	67.7	2	0	0	1	0	1	7.1	43.6293	77.2201	1.7	14.2857	106.195	143.629	41.5	38.5	2.6	3.58	3.09	10.12	41.5	0	7.64468	0	1	1032.61	0	6.93984	Q2
73	2	1	1	1	1	0	1	1.53	57.3	2	1	0	1	1	1	5.4	70.6564	122.394	0.9	14.0056	86.7257	209.266	21.5	22	2.53	2.57	2.55	9.28	22	0	5.88829	0	1	1039.92	0	6.9469	Q2
73	1	1	1	1	1	1	0	1.808	90.1	2	1	0	0	0	0	5.4	37.4517	118.919	0.9	13.1653	92.9204	174.903	42.5	40	2.72	2.34	2.53	8.22	42.5	0	8.33498	0	1	1464.31	0	7.28914	Q3
73	2	1	1	1	0	0	0	1.535	67.8	2	1	0	1	0	1	3.2	52.1236	140.541	1.8	20.7283	253.097	230.116	30.5	23.5	2.9	2.71	2.805	7.72	30.5	0	6.73276	0	1	3948.79	0	8.28116	Q4
61	2	1	0	1	0	0	0	1.456	48.9	1	1	0	0	0	1	4.1	71.8147	179.151	2.9	23.8095	136.283	280.695	36	30.1	4.54	4.21	4.375	12.62	36	0	5.57323	0	1	1870.62	0	7.53403	Q3
65	1	1	0	1	1	1	0	1.686	53	1	1	0	0	0	0	5	66.4093	94.5946	2	23.8095	136.283	191.892	35	33.3	2.1	2.32	2.21	15.74	35	0	6.71084	1	1	1386.04	1	7.2342	Q3
60	1	1	0	1	1	1	0	1.72	74.2	2	1	1	1	0	1	6.1	50.9653	83.7838	3.7	23.2493	130.089	165.251	42	39	3.52	3.02	3.27	11.7	42	0	8.0167	0	1	1595.1	0	7.37469	Q3
64	2	1	0	1	0	1	0	1.476	43.6	1	1	0	1	0	1	3.9	58.3012	62.9344	0.7	18.4874	92.9204	139.382	29	25.5	4.41	3.69	4.05	20.06	29	0	5.00097	1	1	564.683	1	6.33626	Q1
69	1	1	1	1	1	1	0	1.657	58.9	1	1	0	1	0	0	4.8	52.8958	113.9	0.7	16.5266	78.7611	192.664	31.2	30.1	2.56	2.72	2.64	14.83	31.2	0	7.1956	0	1	893.774	0	6.79545	Q2
65	1	1	0	1	1	1	0	1.685	86.1	2	1	1	1	0	0	4.4	62.9344	74.9035	1.1	13.1653	76.9911	152.51	36.8	32.5	3.25	3.41	3.33	10.02	36.8	0	8.96505	0	1	1010.98	0	6.91867	Q2
60	2	1	0	1	0	1	0	1.52	56	2	1	0	1	0	1	3.9	49.4208	85.7143	1.4	16.8067	127.434	154.826	0	30.5	3.94	3.88	3.91	11.8	30.5	0	6.0193	0	1	1104.88	0	7.0075	Q2
65	2	0	0	1	0	0	0	1.542	56.6	1	1	1	1	0	1	3.8	56.7568	62.5483	2	14.0056	71.6814	141.313	34.9	35.5	5.25	4.29	4.77	13.37	35.5	0	5.91867	0	1	573.33	0	6.35146	Q1
64	1	1	0	1	1	1	0	1.69	62	1	1	0	1	0	0	4.1	36.6795	138.61	8.8	8.96358	198.23	213.514	45.4	43	3.21	2.91	3.06	9.64	45.4	0	7.31522	0	1	2624.14	0	7.87251	Q4
68	1	1	0	1	1	1	0	1.675	68.7	2	1	0	1	0	1	7.9	38.9961	110.425	3.2	37.2549	115.929	184.942	46	45	2.47	2.53	2.5	9.16	46	0	7.79776	0	0	1472.94	0	7.29502	Q3
64	2	1	0	1	1	0	0	1.638	52.6	1	1	1	0	0	0	4.9	67.5676	169.884	11.9	19.0476	77.8761	262.934	26.8	26	4.39	3.5	3.945	6.72	26.8	0	5.35414	1	1	1077.05	1	6.98198	Q2
69	1	1	1	1	1	1	0	1.774	80.8	2	1	0	0	0	1	5.6	39.7683	122.394	1.4	21.5686	132.743	189.575	44	42	3.63	3.9	3.765	14.13	44	0	8.01862	0	1	2033.32	0	7.61743	Q4
65	2	1	1	1	0	0	0	1.545	55	1	0	0	0	0	1	3.6	37.4517	110.811	1.5	17.3669	154.867	193.436	20.5	18	3.47	3.22	3.345	7.94	20.5	0	5.77979	0	1	1647.63	0	7.40709	Q3
83	1	1	1	1	0	0	0	1.75	73.8	2	0	0	1	0	0	6.7	46.7181	122.394	4.8	16.8067	122.124	190.347	26	25.5	4.75	4.44	4.595	20.35	26	1	7.54593	0	1	1715.55	0	7.44749	Q3
69	1	1	1	1	0	1	0	1.779	84.6	2	0	1	0	0	0	6.8	37.4517	80.3089	8.6	27.451	361.947	153.668	48.5	43.5	2.69	2.75	2.72	12.12	48.5	0	8.22225	0	1	4705.42	0	8.45647	Q4
71	2	0	1	1	0	0	1	1.536	64.2	2	0	0	1	0	1	6.4	45.1737	75.2896	4.1	21.5686	357.522	198.842	21	21	3.06	3.22	3.14	12.34	21	0	6.4654	0	1	4564	0	8.42595	Q4
65	1	1	1	1	0	1	0	1.72	63.3	1	0	0	0	1	0	4.4	38.9961	140.154	3	10.6443	115.929	203.861	39	39.5	2.31	2.59	2.45	13.25	39.5	0	7.24307	0	1	1496	0	7.31055	Q3
73	2	1	1	1	0	0	0	1.551	72.1	2	0	0	1	0	1	5.9	57.1429	167.568	8.4	15.6863	81.4159	242.471	22	22	2.59	3.05	2.82	12	22	0	7.01072	0	1	1423.33	0	7.26075	Q3
79	1	1	1	1	1	1	0	1.731	78.8	2	1	0	1	1	1	7.7	39.3822	130.888	1.3	22.409	95.5752	188.031	26	20	3.34	3.25	3.295	10.72	26	1	8.01609	0	1	1416.12	0	7.25568	Q3
61	1	1	1	1	1	1	0	1.629	82.9	2	1	0	0	0	0	5.5	37.0656	98.8417	1.3	12.3249	92.0354	148.263	39.5	42	4.25	3.56	3.905	10.19	42	0	9.18926	0	1	1131.2	0	7.03104	Q2
63	2	1	1	1	0	0	1	1.64	73.5	2	1	1	0	0	1	4.1	49.4208	90.7336	4.7	14.5658	96.4602	166.795	19	19.5	3.41	3.16	3.285	13.5	19.5	0	6.86254	0	1	1182.55	0	7.07543	Q3
83	1	1	1	1	1	1	0	1.725	50.4	0	1	0	0	0	1	5.4	65.6371	78.7645	0.5	17.9272	57.5221	161.39	25	22	2.97	2.97	2.97	9.06	25	1	6.15861	1	1	467.888	1	6.14823	Q1
77	2	1	1	1	0	0	1	1.627	51.1	1	0	1	1	0	1	5.7	62.1622	123.938	0.2	13.7255	110.619	216.988	18	22.5	3.32	3.68	3.5	14.12	22.5	0	5.09125	1	1	1226.56	1	7.11197	Q3
78	2	1	1	1	0	0	0	1.56	72.9	2	0	1	1	1	1	5.1	43.6293	135.135	1.6	18.4874	182.301	203.475	13.5	13	4.25	3.72	3.985	12.25	13.5	1	6.95706	0	1	2704.13	0	7.90253	Q4
62	2	1	1	1	1	0	0	1.575	72.6	2	1	1	1	0	1	4.1	59.0734	130.116	4.8	15.9664	76.9911	207.722	27	25	3.09	2.84	2.965	9.78	27	0	7.10518	0	1	1161.07	0	7.0571	Q2
81	1	1	1	1	1	1	1	1.715	91.1	2	1	0	0	1	0	6.2	59.0734	161.004	5	14.5658	184.071	244.788	38	36	3.25	3.28	3.265	11.65	38	0	8.8901	0	1	4104.81	0	8.31991	Q4
60	1	1	1	1	1	0	0	1.73	68.7	1	1	0	0	0	0	6.9	66.7954	70.2703	0.9	8.96358	68.1416	157.529	39	37	3.22	3.43	3.325	13.37	39	0	7.60537	0	1	737.445	0	6.60319	Q1
63	1	1	1	1	1	1	0	1.661	66.4	2	1	0	1	0	0	6	57.1429	113.514	2.9	9.80392	179.646	215.058	23.5	27.6	3.17	3.54	3.355	10.95	27.6	1	7.78163	0	1	2565.32	0	7.84984	Q4
65	2	1	1	1	0	1	0	1.563	65.4	2	1	1	1	0	1	6.7	45.5598	76.834	2.8	18.4874	144.248	155.212	22.1	23.8	6.45	4.05	5.25	13.08	23.8	0	6.54789	0	1	1464.24	0	7.28909	Q3
62	2	1	1	1	0	0	0	1.559	46.4	1	1	0	0	0	0	4.6	77.6062	61.0039	1.1	12.605	26.5487	162.162	28	32	3.01	3.32	3.165	11.15	32	0	5.10084	1	1	199.761	1	5.29712	Q1
78	2	0	1	1	1	0	1	1.459	42.2	1	0	0	0	0	0	6.5	52.8958	122.78	2.2	16.5266	273.451	213.9	25	20	5.78	6.61	6.195	13.74	25	0	4.66246	1	1	2468.33	1	7.8113	Q4
66	2	0	1	1	0	1	0	1.499	46.5	1	0	0	0	0	0	6.2	58.3012	112.741	0.5	16.5266	75.2212	190.347	21.9	21	3.8	2.98	3.39	14.1	21.9	0	5.17436	1	1	665.795	1	6.50098	Q1
76	2	0	1	1	0	1	0	1.521	57.9	2	1	0	1	0	1	4.4	53.2819	186.486	2.7	15.6863	143.363	269.884	20	15	4.46	3.91	4.185	16.71	20	0	5.91863	0	1	2240.23	0	7.71433	Q4
77	2	0	1	1	1	1	1	1.467	48	1	1	0	1	0	1	4.7	58.6873	112.741	0.8	15.9664	84.9557	192.278	20	23	5.03	6.01	5.52	16.01	23	0	5.18887	1	1	784.086	1	6.66452	Q2
73	2	0	1	1	0	1	1	1.491	40.8	0	1	0	1	0	1	4.5	56.3707	81.4672	1	22.9692	43.3628	157.143	11.9	13.9	3.73	2.95	3.34	10.06	13.9	1	4.58017	1	1	278.018	1	5.62768	Q1
63	2	1	1	1	0	1	0	1.581	72.4	2	1	0	1	0	1	3.5	48.6486	78.7645	2.7	13.1653	119.469	153.668	30.5	31.5	4.1	3.56	3.83	10.05	31.5	0	7.0468	0	1	1329.16	0	7.1923	Q3
64	2	1	1	1	0	1	0	1.482	47.2	1	1	0	0	0	0	3.2	43.2432	127.027	1.3	10.084	195.575	214.286	35	30	2.91	3.24	3.075	10.46	35	0	5.30614	1	1	1978.1	1	7.58989	Q4
61	1	1	1	1	1	0	0	1.656	72.6	2	1	0	1	0	0	6.1	44.4015	146.718	2	15.6863	241.593	238.61	49.7	43	3.21	2.98	3.095	11.68	49.7	0	8.27251	0	1	4185.14	0	8.33929	Q4
51	1	1	1	1	1	1	0	1.692	85.4	2	1	0	1	0	1	5.4	37.4517	70.2703	1.4	19.0476	203.54	159.073	54.6	46.2	2.62	3.16	2.89	9.21	54.6	0	9.05094	0	1	2765.06	0	7.92482	Q4
71	2	1	1	1	0	1	0	1.544	68.3	2	1	1	1	0	1	3.7	54.0541	135.907	1	17.3669	326.549	267.954	18	15	4.14	3.06	3.6	12.03	18	0	6.76641	0	1	5976.24	0	8.69555	Q4
74	1	1	1	1	1	1	0	1.69	67.2	1	0	0	0	0	0	6.1	35.1351	108.88	7.4	22.409	223.009	190.347	21	19	5.26	5.45	5.355	17.28	21	1	7.53706	0	1	2852.58	0	7.95598	Q4
65	1	1	1	1	1	1	0	1.563	54.2	1	1	1	0	0	0	6.1	50.9653	191.12	0.9	16.5266	161.062	290.734	28.3	23.5	3.13	2.47	2.8	10.11	28.3	0	7.36469	0	1	2537.98	0	7.83912	Q4
68	2	0	1	1	0	0	1	1.572	58.8	1	1	0	1	1	0	4.6	60.2317	123.938	2.3	15.6863	196.46	241.313	26.8	26	3.85	3.08	3.465	10.3	26.8	0	5.95172	0	1	2787.61	0	7.93294	Q4
65	2	1	1	1	0	0	0	1.563	55.6	1	0	0	0	0	0	4.1	52.8958	121.622	0.4	19.0476	110.619	199.614	28.4	31	3.55	2.58	3.065	7.44	31	0	5.77367	0	1	1227.71	0	7.11291	Q3
63	1	1	1	1	1	1	0	1.736	74	2	1	1	1	1	1	5	50.5792	105.405	2.5	13.4454	300	214.286	42.1	39.6	2.53	2.57	2.55	9.06	42.1	0	7.87677	0	1	4757.14	0	8.4674	Q4
72	1	1	1	1	1	0	1	1.602	82.6	2	1	1	1	1	1	7.4	43.2432	107.722	1.7	20.1681	138.938	189.575	38.9	39.6	4.99	3.86	4.425	15.37	39.6	0	9.2079	0	1	2175.62	0	7.68507	Q4
69	2	1	1	1	0	0	0	1.543	45.6	1	1	0	0	0	1	6	42.0849	120.077	8.2	23.2493	123.894	202.317	29.2	27.2	3.86	3.83	3.845	7.9	29.2	0	4.96163	1	1	1143	1	7.04141	Q2
66	2	1	1	1	0	1	1	1.553	54.4	1	0	0	0	0	1	4.3	61.7761	134.749	3.4	12.605	159.292	227.799	29.5	28.3	3.38	4.62	4	11.56	29.5	0	5.69253	0	1	1973.99	0	7.58781	Q4
64	2	0	1	1	1	0	0	1.599	68.5	2	1	0	1	1	1	4.8	45.5598	112.741	13.2	15.6863	68.1416	172.587	34.9	34.6	3.48	2.04	2.76	7.45	34.9	0	6.6555	0	1	805.584	0	6.69157	Q2
69	1	1	1	1	1	0	0	1.705	75	2	1	1	0	1	1	3.5	56.3707	136.293	1.6	17.9272	85.8407	206.95	37.5	37.8	3.4	4.05	3.725	10.16	37.8	0	8.04173	0	1	1332.35	0	7.1947	Q3
68	1	1	1	1	1	1	0	1.681	66.8	1	1	1	1	0	0	4.1	52.8958	105.792	2.4	19.6078	218.584	201.158	44.7	43.8	4.2	3.27	3.735	7.63	44.7	0	7.63515	0	1	2937.2	0	7.98521	Q4
67	2	1	1	1	0	1	0	1.554	58.9	2	1	0	1	0	0	4.7	46.7181	90.3475	2.2	14.2857	321.239	203.089	32.4	28.9	3.8	4.18	3.99	9.57	32.4	0	6.03396	0	1	3842.64	0	8.25391	Q4
62	1	1	1	1	1	0	0	1.64	72.1	2	1	0	0	0	0	4.9	52.8958	137.838	1	15.6863	96.4602	216.216	37.2	37.5	0.18	1.5	0.84	5.78	37.5	0	8.32142	0	0	1503.74	0	7.31571	Q3
60	2	1	1	1	1	0	0	1.548	54.4	1	0	0	0	0	0	3.8	44.4015	125.483	0.3	15.4062	59.292	187.645	25.1	25.2	2.82	2.88	2.85	9.47	25.2	0	5.79968	0	1	605.246	0	6.40563	Q1
62	2	1	1	1	1	0	0	1.559	57.7	1	1	0	0	0	1	5.5	42.8571	94.9807	2	14.2857	209.735	200.386	23.1	18.9	2.37	2.21	2.29	13.37	23.1	0	5.99815	0	1	2425.01	0	7.79359	Q4
62	2	1	1	1	0	0	0	1.586	70.9	2	0	1	1	0	1	5.5	37.8378	50.9653	3.3	12.8852	161.947	120.849	14.1	11.2	0.035	0.035	0.035	15.9	14.1	1	6.92332	0	1	1387.6	0	7.23533	Q3
65	1	1	1	1	1	1	0	1.668	69.2	2	1	0	1	0	0	4.7	47.4903	93.8224	0.8	15.126	114.159	171.815	33.1	32.9	0.026	0.029	0.0275	12.16	33.1	0	7.91101	0	1	1357.31	0	7.21326	Q3
68	2	1	1	1	0	0	0	1.54	66.3	2	1	1	1	1	0	4.7	42.8571	119.691	5.3	15.9664	363.717	225.869	20	16.9	3.15	2.68	2.915	12.51	20	0	6.66761	0	1	5446.69	0	8.60276	Q4
75	2	0	1	1	0	0	0	1.516	63.5	2	1	0	1	1	1	4.5	55.9846	125.483	1.6	12.605	86.7257	200.386	16.1	16.9	3	2.12	2.56	17.62	16.9	1	6.42083	0	1	1103.54	0	7.00628	Q2
64	2	1	0	1	0	0	1	1.571	68.1	2	1	0	1	0	0	5.2	55.5985	96.9112	5.4	19.3277	143.363	188.417	14.9	18.1	4.59	5.25	4.92	18.85	18.1	0	6.74219	0	1	1839.52	0	7.51726	Q3
69	1	1	0	1	1	1	1	1.694	64.6	1	1	1	1	0	1	7.5	37.8378	53.668	0.7	26.3305	172.566	132.432	23.1	29.2	3.78	3.28	3.53	14.53	29.2	0	7.40603	0	1	1476.33	0	7.29731	Q3
63	1	1	0	1	0	1	1	1.718	64.7	1	0	0	1	0	1	5.1	65.251	126.641	0.7	21.2885	136.283	220.463	29.1	21.5	3.16	3.47	3.315	13.34	29.1	0	7.36931	0	1	1943.94	0	7.57247	Q4
62	2	1	0	1	0	0	0	1.578	64.6	2	1	1	1	1	1	4.5	55.9846	136.293	2.7	10.6443	136.283	220.849	20.5	20.9	3.28	3.32	3.3	13.09	20.9	0	6.47103	0	1	1944.33	0	7.57268	Q4
62	2	1	0	1	0	0	0	1.553	68.5	2	1	1	0	0	1	5.4	43.6293	84.1699	2	15.126	207.965	171.042	15	15.1	3.63	3.53	3.58	15.35	15.1	1	6.88222	0	1	2436.6	0	7.79836	Q4
64	1	1	0	1	1	1	1	1.66	70.3	2	1	0	0	0	0	5.9	55.9846	130.888	0.4	23.5294	69.9115	198.842	31.2	32	3.31	2.5	2.905	16.28	32	0	8.04685	0	1	977.263	0	6.88476	Q2
60	1	1	0	1	1	0	0	1.622	58.4	1	1	0	0	0	0	5.6	40.5405	84.1699	1.3	13.1653	159.292	152.51	33.1	34.2	2.5	2.71	2.605	9.06	34.2	0	7.45704	0	1	1418.74	0	7.25753	Q3
63	2	1	0	1	0	0	0	1.582	66.6	2	1	1	1	0	0	5	49.8069	129.73	1.3	14.5658	204.425	223.166	13.1	14.2	3.25	3.59	3.42	13.28	14.2	1	6.59489	0	1	3038.34	0	8.01907	Q4
71	1	1	0	1	1	1	0	1.58	55.1	1	1	0	0	0	0	6.1	44.0154	82.6255	2.6	14.8459	130.973	144.402	10	19.1	4.3	3.47	3.885	16.56	19.1	1	7.26057	0	1	1042.09	0	6.94899	Q2
60	2	1	0	1	0	0	1	1.536	58.7	2	0	0	0	0	0	3.8	44.4015	83.0116	1.6	18.2073	195.575	164.865	18.1	18.9	2.75	2.65	2.7	8.37	18.9	0	6.18799	0	1	1892.69	0	7.54576	Q4
68	1	1	1	1	0	1	0	1.696	75.2	2	1	0	1	0	0	4.8	30.1158	86.1004	2.1	11.4846	232.743	166.795	40.5	43	2.34	2.06	2.2	12.5	43	0	8.1201	0	1	2919.3	0	7.9791	Q4
61	2	1	1	1	1	0	0	1.476	48.4	1	1	0	0	0	0	3.1	50.9653	108.88	0.8	13.1653	64.6018	189.575	12.5	11.1	3.18	3.29	3.235	13.82	12.5	1	5.47716	0	1	592.75	0	6.38477	Q1
63	2	1	1	1	1	0	0	1.485	45.1	1	0	0	0	0	1	3.8	61.0039	89.1892	1.1	12.605	130.973	190.347	8.1	14	3.22	3.09	3.155	15.16	14	1	5.13227	1	1	1124.36	1	7.02497	Q2
68	1	1	1	1	0	0	1	1.565	39.3	0	1	1	1	0	1	5.4	66.4093	124.71	16.3	14.8459	84.9557	233.205	25	23.5	3.13	2.84	2.985	25.41	25	1	6.13516	1	1	778.615	1	6.65752	Q2
72	2	1	1	1	1	0	1	1.528	56.8	2	1	1	1	0	0	4.5	46.7181	117.375	2.3	17.6471	229.204	226.255	24.1	22.9	2.13	2.43	2.28	8.81	24.1	0	5.86907	0	0	2945.56	0	7.98805	Q4
71	1	1	1	1	1	1	1	1.737	69.9	1	1	1	0	1	0	4.7	35.9073	81.0811	1.8	18.4874	173.451	149.421	28.1	34.5	2.5	2.44	2.47	17.34	34.5	0	7.51088	0	1	1811.62	0	7.50197	Q3
64	1	1	1	1	1	1	0	1.608	67	2	1	1	0	0	0	5.1	49.8069	103.475	3	13.4454	165.487	185.328	25.1	25.6	1.9	2	1.95	9.41	25.6	1	8.1142	0	0	2054.85	0	7.62796	Q4
65	1	1	1	1	1	1	0	1.613	65.2	2	1	1	1	0	1	5.2	42.0849	133.977	1.1	17.3669	168.142	225.869	25.5	26	2.28	2.53	2.405	9.57	26	1	7.93679	0	0	2476.16	0	7.81446	Q4
63	2	1	1	1	1	0	0	1.534	47	1	1	0	0	0	0	3.4	42.8571	71.4286	4	14.2857	107.08	141.699	13.2	15	2.59	2.12	2.355	11.72	15	1	5.18827	1	0	713.134	1	6.56967	Q1
61	1	1	1	1	1	1	1	1.619	55	1	1	0	0	0	0	4.1	52.5097	80.3089	1.8	15.9664	495.575	201.931	36.7	32.3	1.78	2.16	1.97	11.82	36.7	0	7.20799	0	0	5503.95	0	8.61322	Q4
61	2	1	1	1	0	0	0	1.523	60	2	1	1	0	0	1	5.8	38.61	106.178	1.4	24.6499	373.451	220.077	23.9	26.5	2.32	2.12	2.22	10.47	26.5	0	6.32633	0	0	4931.29	0	8.50336	Q4
75	1	1	0	1	0	1	1	1.721	85.1	2	0	1	1	0	1	8	35.9073	72.973	3.1	15.126	302.655	175.29	26.5	26.5	3.71	3.44	3.575	11.82	26.5	1	8.53388	0	1	4514.75	0	8.4151	Q4
72	2	1	0	1	0	0	0	1.465	52.3	2	0	0	0	0	1	2.2	65.6371	101.931	2	8.12325	107.965	192.278	19	15.5	2.72	3.41	3.065	8.96	19	0	5.66595	0	1	1085.71	0	6.98999	Q2
65	2	1	0	1	0	1	1	1.531	61.9	2	0	1	1	0	1	4	59.8456	79.9228	2.6	9.52381	95.5752	174.903	17	15	4.25	4.19	4.22	11.97	17	1	6.39021	0	1	1034.75	0	6.94191	Q2
61	2	1	0	1	1	1	0	1.535	59.4	2	0	0	0	0	1	3.4	48.2626	118.533	1.3	17.0868	95.5752	189.961	21	18	3.03	2.91	2.97	11.71	21	0	6.23315	0	1	1078.44	0	6.98327	Q2
63	1	1	0	1	1	0	1	1.658	58.2	1	1	0	1	0	1	2.9	47.8764	116.602	2.6	13.7255	91.1504	183.784	17	21	2.87	2.47	2.67	10.07	21	1	7.22243	0	1	974.965	0	6.8824	Q2
62	2	1	0	1	0	0	0	1.551	56	1	1	0	0	0	0	3.6	71.8147	106.178	3.6	15.9664	76.9911	198.842	23.5	22	2.28	2.41	2.345	10.52	23.5	0	5.88822	0	0	857.307	0	6.7538	Q2
69	1	1	0	1	0	1	0	1.609	66.3	2	1	0	1	1	1	7.3	51.7375	98.8417	2.7	17.9272	115.929	181.853	29.5	29	2.44	2.47	2.455	7.53	29.5	0	7.98461	0	0	1397.74	0	7.24261	Q3
79	1	1	0	1	1	1	1	1.642	61.1	1	1	0	0	0	0	7.6	54.8263	97.2973	35.3	25.2101	94.6903	176.834	25.5	26	2.97	3.41	3.19	16.04	26	1	7.28839	0	1	1023.09	0	6.93058	Q2
60	1	1	0	1	1	1	0	1.624	74.2	2	1	0	1	0	0	5.4	42.8571	53.2819	6	13.4454	61.0619	116.988	38	35	2.63	2.47	2.55	8.73	38	0	8.60302	0	1	530.051	0	6.27297	Q1
60	2	1	0	1	0	0	1	1.529	52.1	1	0	1	1	0	0	2.3	42.0849	86.8726	1.3	10.6443	85.8407	152.896	17	17	2.5	2.59	2.545	11.43	17	1	5.66788	0	1	683.796	0	6.52766	Q1
67	1	0	0	1	1	1	0	1.688	51.7	0	0	0	0	0	0	4.9	71.4286	98.4556	1.2	14.2857	68.1416	192.664	29	22.5	3.97	3.54	3.755	8.87	29	0	6.58843	1	1	678.74	1	6.52024	Q1
80	1	0	0	1	1	1	1	1.468	52.8	2	0	1	0	0	0	5.2	38.2239	83.3977	1.2	17.6471	106.195	146.718	15.5	20.5	4.28	3.46	3.87	13.27	20.5	1	7.49412	0	1	822.66	0	6.71254	Q2
57	1	1	0	1	1	1	1	1.66	69.1	2	0	0	0	0	0	4.3	52.5097	88.8031	3.9	21.5686	78.7611	164.093	19	20	3.12	3	3.06	14.9	20	1	8.05679	0	1	893.056	0	6.79465	Q2
62	2	1	0	1	0	0	1	1.533	56.3	1	1	0	0	0	0	4.5	56.3707	132.432	1.1	17.3669	192.035	227.413	19.5	19.5	3.41	3.41	3.41	7.55	19.5	0	5.96999	0	1	2458.7	0	7.80739	Q4
65	2	0	0	1	0	0	0	1.465	63.8	2	0	0	0	0	1	3.3	53.2819	125.483	3.6	19.888	142.478	215.058	19	20	3.56	4.5	4.03	18.62	20	0	6.82077	0	1	1954.9	0	7.57809	Q4
65	1	0	0	1	0	1	1	1.685	66.7	1	1	1	1	1	1	4.2	55.5985	95.7529	0.9	11.2045	74.3363	175.29	34.5	30.5	2.47	2.68	2.575	10.65	34.5	0	7.64631	0	1	869.126	0	6.76749	Q2
66	2	1	0	1	0	1	0	1.493	62.2	2	1	0	1	0	0	5.1	33.2046	74.5174	12.3	14.8459	500	215.058	19.2	20	2.97	2.75	2.86	11.36	20	0	6.5466	0	1	6688.3	0	8.80812	Q4
67	1	1	0	1	1	0	0	1.609	70.5	2	1	1	1	1	1	7.4	46.332	119.691	4.8	22.6891	274.336	219.691	29	24	3	2.66	2.83	11.27	29	0	8.3263	0	1	4248.98	0	8.35443	Q4
61	2	1	0	1	0	0	1	1.542	57	1	1	1	1	0	0	3	52.1236	109.266	1.2	12.605	76.9911	188.803	23.5	23	2.44	2.19	2.315	11.36	23.5	0	6.01338	0	0	828.561	0	6.71969	Q2
72	1	1	0	1	1	1	1	1.538	63.3	2	1	0	1	0	0	5	33.9768	71.0425	3	14.5658	224.779	164.865	28.5	28.8	4.18	2.53	3.355	10.86	28.8	0	8.12596	0	1	2345.78	0	7.76037	Q4
65	2	1	0	1	0	1	1	1.589	59.9	1	1	0	1	0	1	2.7	58.6873	108.88	3.5	12.0448	80.531	190.734	16.5	17	2.82	2.65	2.735	11.99	17	1	6.02514	0	1	920.062	0	6.82444	Q2
67	1	1	0	1	1	1	1	1.648	78.5	2	0	1	1	0	0	5.4	50.5792	91.1197	4.7	14.2857	169.027	178.764	35	38	2.28	3.12	2.7	11.71	38	0	8.65903	0	1	2371.95	0	7.77147	Q4
63	2	1	0	1	0	1	1	1.538	50.5	1	1	1	1	0	1	5.3	50.1931	127.799	7.6	17.9272	170.796	216.602	21.5	21.5	2.68	3.5	3.09	8.52	21.5	0	5.46498	0	1	1868.24	0	7.53275	Q3
62	2	1	0	1	0	0	0	1.564	58.9	2	0	1	0	0	1	3.2	47.8764	79.5367	1.1	12.0448	102.655	157.529	21.5	17.9	2.29	2.41	2.35	9.36	21.5	0	6.07642	0	0	952.479	0	6.85907	Q2
63	1	1	0	1	1	1	1	1.556	59	2	0	0	0	0	0	4.8	59.8456	111.197	1.3	10.3641	63.7168	186.873	35	30.2	2	1.9	1.95	7.68	35	0	7.81336	0	0	702.509	0	6.55466	Q1
61	1	1	0	1	0	1	0	1.63	80.2	2	1	0	0	0	0	4.4	50.1931	88.8031	0.9	11.7647	73.4513	156.757	30	30	2.19	2.25	2.22	7.78	30	0	8.98589	0	0	923.422	0	6.82809	Q2
67	2	0	0	1	0	1	0	1.493	49.8	1	0	0	0	0	1	3.3	55.9846	120.077	2	13.7255	72.5664	194.595	17	17	2.82	2.47	2.645	20.05	17	1	5.45636	0	1	703.227	0	6.55568	Q1
63	2	1	0	1	0	1	0	1.558	62.8	2	1	0	1	1	1	2.7	45.5598	161.004	5.1	9.2437	179.646	240.154	24.5	25	3.09	2.62	2.855	12.42	25	0	6.39171	0	1	2709.37	0	7.90447	Q4
63	1	1	0	1	1	1	1	1.713	64.7	1	0	0	1	0	0	5.4	37.0656	91.8919	12	10.084	186.726	173.359	40	36.5	2.62	2.63	2.625	13.52	40	0	7.39416	0	1	2094.38	0	7.64701	Q4
64	1	1	0	1	0	1	0	1.634	56.8	1	0	0	0	0	0	3.5	53.2819	104.247	2.9	14.5658	84.0708	179.537	34.5	34	2.25	2.06	2.155	7.99	34.5	0	7.22491	0	0	857.327	0	6.75382	Q2
60	1	1	0	1	1	1	1	1.688	57.1	1	1	0	0	0	0	2.1	65.251	96.5251	0.9	10.3641	48.6726	178.764	21	24	2.1	1.97	2.035	9.87	24	1	7.0451	1	0	496.823	1	6.20823	Q1
60	2	1	0	1	0	0	0	1.545	58.5	2	1	0	1	0	1	3.8	49.0347	125.869	2.7	12.0448	170.796	215.83	15	15	2.72	2.79	2.755	11.71	15	1	6.14028	0	1	2156.49	0	7.67624	Q4
60	2	1	0	1	0	0	0	1.476	58.4	2	1	0	0	0	1	3.7	66.7954	110.425	2	12.605	78.7611	203.089	25	20	2.6	2.63	2.615	9.71	25	0	6.38004	0	1	934.137	0	6.83962	Q2
60	1	1	0	1	1	1	0	1.76	89.1	2	1	1	1	0	1	7.3	38.9961	125.869	2.8	19.3277	148.673	201.931	24.5	38	2.47	2.3	2.385	11.09	38	0	8.72298	0	0	2674.92	0	7.89167	Q4
64	1	1	0	1	1	1	0	1.589	50.7	1	1	0	0	0	0	3.7	59.8456	104.633	2.3	17.3669	55.7522	184.556	31.5	30.5	2.47	2.74	2.605	9.37	31.5	0	6.98295	1	1	521.673	1	6.25704	Q1
60	1	1	0	1	1	1	1	1.713	64.7	1	1	1	1	0	1	6.4	40.5405	102.703	1.6	17.0868	143.363	174.517	26.5	27.5	2.47	2.06	2.265	9.86	27.5	1	7.43199	0	0	1618.75	0	7.38941	Q3
84	1	1	0	1	1	1	0	1.573	40.2	0	0	0	0	0	0	3.7	45.5598	63.3205	2.9	19.3277	46.9027	125.869	21	20	4.65	5.5	5.075	20.8	21	1	5.93846	1	1	237.324	1	5.46943	Q1
75	2	1	0	1	0	0	1	1.51	61	2	0	0	0	0	1	5.1	38.9961	64.0927	1.2	11.2045	211.504	148.263	17	20	3.25	2.65	2.95	15.07	20	0	6.23218	0	1	1912.85	0	7.55635	Q4
68	1	1	0	1	0	1	0	1.655	61.5	1	0	0	1	0	1	5.5	41.3127	94.9807	1.6	15.4062	119.469	157.143	21	24.1	3.97	2.85	3.41	12.84	24.1	1	7.4019	0	1	1154.58	0	7.05149	Q2
64	1	1	0	1	1	1	1	1.645	56.5	1	1	0	0	0	0	5.7	65.6371	118.919	0.7	18.2073	116.814	212.355	39	34.5	2.53	2.79	2.66	9.44	39	0	7.15071	0	1	1401.54	0	7.24533	Q3
62	1	1	0	1	1	0	0	1.627	71.8	2	1	1	1	1	0	5.7	35.9073	79.5367	1.6	14.8459	136.283	145.56	27	25	2.81	2.66	2.735	13.84	27	1	8.38051	0	1	1424.32	0	7.26145	Q3
63	2	1	0	1	0	0	0	1.549	73.3	2	0	0	0	0	0	4.5	45.5598	71.8147	4.9	10.6443	298.23	198.07	22	27.5	2.94	2.25	2.595	10.78	27.5	0	7.27065	0	1	4329.85	0	8.37329	Q4
61	1	1	0	1	1	1	1	1.666	58.2	1	1	1	0	0	0	5.5	31.6602	101.158	13	12.605	170.796	162.548	34	0	5.66	5.59	5.625	15.81	34	0	7.21074	0	1	1615.79	0	7.38758	Q3
69	1	1	0	1	1	1	1	1.563	47.5	1	0	0	0	0	1	1.1	49.0347	148.263	4.2	15.9664	59.292	221.236	23	26.5	2.75	2.53	2.64	5.16	26.5	1	6.77479	1	1	623.081	1	6.43468	Q1
63	1	1	0	1	1	1	1	1.716	68.4	1	1	0	1	0	0	4.2	93.4363	79.9228	1.1	16.8067	93.8053	188.417	38.5	40	2.66	2.44	2.55	10.03	40	0	7.62174	0	1	1208.94	0	7.0975	Q3
61	2	1	0	1	1	1	1	1.497	51.7	1	1	0	1	1	0	4.2	79.5367	132.432	0.9	16.2465	101.77	237.452	28.5	26.5	2.46	2.19	2.325	6.53	28.5	0	5.70904	0	0	1249.35	0	7.13038	Q3
60	1	1	0	1	1	1	1	1.682	74.6	2	1	1	0	0	1	6	43.2432	116.602	1.4	13.1653	299.115	223.552	43.5	37.5	3.18	2.5	2.84	9.65	43.5	0	8.26659	0	1	4988.34	0	8.51486	Q4
59	2	1	0	1	0	1	1	1.519	63.6	2	0	1	1	0	1	2.7	58.3012	100.386	0.6	13.7255	120.354	185.328	13.5	10.5	2.47	2.16	2.315	8.47	13.5	1	6.67433	0	0	1418.6	0	7.25742	Q3
82	1	0	0	1	0	0	0	1.625	76.3	2	0	0	1	0	0	5.6	54.4402	162.548	5.5	32.2129	175.221	242.857	20	16	3.41	3.06	3.235	14.1	20	1	8.44171	0	1	3246.85	0	8.08544	Q4
66	1	1	0	1	1	1	1	1.605	68.2	2	1	0	0	0	1	4.8	47.1042	127.027	2.2	16.2465	168.142	202.703	42.7	38.7	3.42	2.7	3.06	10.68	42.7	0	8.19328	0	1	2324.44	0	7.75124	Q4
67	2	1	0	1	0	1	0	1.568	48.1	1	1	0	0	0	1	4.2	65.251	110.425	2.4	19.3277	72.5664	194.208	22	17	2.4	2.54	2.47	10.88	22	0	5.13983	1	0	677.874	0	6.51896	Q1
82	1	1	0	1	1	1	0	1.582	52.7	1	1	0	0	0	0	4.5	30.5019	112.355	14.4	16.2465	123.894	172.201	20.5	20	3.09	4.43	3.76	9.37	20.5	1	6.90308	1	1	1124.33	1	7.02495	Q2
75	2	1	0	1	1	1	0	1.438	42.9	1	1	0	0	0	1	4.1	59.8456	94.9807	1.1	9.80392	87.6106	177.22	23.5	17	3.53	3.34	3.435	9.59	23.5	0	4.80999	1	1	666.081	1	6.50141	Q1
60	2	1	0	1	0	0	0	1.467	49.7	1	0	0	0	0	0	3	42.471	100.772	1.4	18.2073	63.7168	161.776	25.5	26.5	2.47	2.34	2.405	8.97	26.5	0	5.6336	0	0	512.3	0	6.23891	Q1
64	1	1	0	1	0	1	0	1.754	64.6	1	0	1	0	0	1	3.9	56.3707	111.969	1.6	18.7675	83.1858	191.506	35.5	36.5	2.18	2.22	2.2	9.56	36.5	0	7.17682	0	0	1029.11	0	6.93645	Q2
74	1	1	0	1	1	1	1	1.603	66.3	2	1	1	1	0	1	5.7	59.8456	110.811	1.6	17.0868	209.735	205.792	17	22	3.31	3.28	3.295	9.15	22	1	7.94751	0	1	2861.61	0	7.95914	Q4
68	2	1	0	1	0	0	1	1.538	64.4	2	1	1	1	0	1	4.5	41.6988	105.405	2.2	11.7647	143.363	179.923	17.5	15.5	5.31	3.75	4.53	13.91	17.5	1	6.52089	0	1	1661.15	0	7.41526	Q3
63	2	1	0	1	0	0	1	1.528	67.3	2	1	1	1	0	1	5.1	58.3012	155.212	4.1	24.6499	164.602	255.985	19	19	3.22	3.4	3.31	10.43	19	0	6.87965	0	1	2835.72	0	7.95005	Q4
71	1	1	0	1	0	0	0	1.663	64.6	1	0	0	1	0	0	4.5	43.2432	115.058	0.6	14.8459	72.5664	177.22	29	27.5	2.75	2.37	2.56	13.28	29	0	7.53801	0	1	830.77	0	6.72235	Q2
60	1	1	0	1	0	1	1	1.656	57.3	1	0	0	0	0	1	4.4	56.3707	91.5058	0.7	13.7255	65.4867	171.815	24	22.5	4	3.56	3.78	14.28	24	1	7.20922	0	1	644.716	0	6.46881	Q1
59	1	1	0	1	1	1	0	1.646	67.2	2	1	0	0	0	0	5.2	71.0425	115.83	2.9	22.1288	146.903	214.286	38.5	39	2.1	2.03	2.065	7.06	39	0	7.97648	0	0	2115.4	0	7.657	Q4
71	1	0	0	1	0	0	1	1.666	62	1	1	0	0	0	0	4	51.7375	103.475	2	14.2857	72.5664	174.517	24	20	2.31	2.19	2.25	6.9	24	1	7.34166	0	0	785.174	0	6.66591	Q2
67	2	1	1	1	0	0	0	1.505	58.2	2	1	1	1	1	1	4.9	52.1236	121.622	2.7	16.8067	108.85	197.683	24.5	25	2.44	2.69	2.565	11.85	25	0	6.14214	0	1	1252.33	0	7.13276	Q3
65	1	1	1	1	1	0	0	1.617	72.7	2	0	0	1	0	1	6.1	49.4208	81.8533	1.8	18.2073	102.655	154.826	34.5	32.5	2.19	1.97	2.08	8.28	34.5	0	8.46755	0	0	1155.47	0	7.05226	Q2
64	2	1	1	1	0	1	0	1.655	64	1	1	0	0	0	0	2.7	51.3514	174.903	3.3	16.8067	119.469	255.598	23.5	27	3.56	3.09	3.325	9.82	27	0	6.1144	0	1	1954.31	0	7.57779	Q4
61	1	1	1	1	1	0	1	1.705	62.9	1	1	1	0	0	1	5.6	66.0232	102.703	0.9	21.2885	68.1416	190.347	32.5	33.5	2.93	2.56	2.745	7.1	33.5	0	7.34022	0	1	815.85	0	6.70423	Q2
62	2	1	1	1	0	1	1	1.594	62.1	2	1	0	1	0	1	3.7	50.5792	187.645	2.6	8.40336	184.956	286.486	25	19.5	3.34	2.811	3.0755	9.5	25	0	6.21925	0	1	3290.51	0	8.0988	Q4
68	1	1	1	1	1	1	0	1.672	70.1	2	1	0	1	1	0	6.4	55.5985	104.633	1.8	19.888	284.956	241.313	38.5	37	2.47	2.44	2.455	7.9	38.5	0	7.91094	0	0	4820.32	0	8.4806	Q4
58	2	1	1	1	0	0	1	1.499	49.7	1	1	1	0	0	1	2.4	54.0541	85.3282	0.5	13.7255	108.85	160.232	19.5	16.5	2.9	2.37	2.635	10.57	19.5	0	5.58095	0	1	866.825	0	6.76484	Q2
70	1	1	1	1	1	1	0	1.623	62.5	1	1	0	0	0	0	6.8	64.4788	120.849	1.8	12.605	157.522	216.216	36.5	31	3.88	3.63	3.755	6.59	36.5	0	7.61185	0	1	2128.68	0	7.66326	Q4
66	2	1	1	1	0	0	1	1.57	65.8	2	0	0	0	0	1	4.1	37.0656	95.3668	0.5	15.126	93.8053	149.421	10	9	3.35	2.25	2.8	13.62	10	1	6.53633	0	1	922.284	0	6.82685	Q2
67	1	1	1	1	1	0	1	1.627	63.3	1	1	0	1	1	1	5.2	38.9961	81.4672	2.1	17.9272	252.212	176.834	26.5	24.5	3.41	3.38	3.395	9.37	26.5	1	7.6909	0	1	2823.16	0	7.94561	Q4
60	2	1	1	1	0	0	0	1.489	44.5	1	0	0	0	0	1	3.9	68.3398	184.942	0.4	11.4846	115.044	284.942	20.5	20.5	2.34	2.4	2.37	8.15	20.5	0	5.12187	1	0	1458.75	0	7.28534	Q3
62	1	1	1	1	1	1	0	1.676	68.2	2	1	0	0	0	0	6.1	52.5097	111.583	0.4	17.0868	91.1504	188.417	34.5	34.5	2.47	2.41	2.44	8.16	34.5	0	7.83695	0	0	1171.29	0	7.06586	Q3
66	2	1	1	1	0	0	1	1.492	66.2	2	1	0	1	0	0	4.9	48.6486	116.988	2.2	24.0896	56.6372	179.151	20.5	15.5	3.55	2.72	3.135	10.09	20.5	0	6.89738	0	1	671.704	0	6.50982	Q1
65	1	1	1	1	1	1	0	1.715	65.3	1	1	1	1	1	1	3.6	31.6602	103.089	0.7	14.2857	91.1504	154.054	29	30	2.5	2.53	2.515	11.66	30	0	7.39841	0	1	916.949	0	6.82105	Q2
63	1	1	1	1	1	1	0	1.725	65	1	0	0	1	0	1	7.8	57.1429	122.394	1.5	25.7703	74.3363	193.436	40	35.5	2.87	2.59	2.73	9.66	40	0	7.35425	0	1	934.657	0	6.84018	Q2
60	2	1	1	1	0	1	0	1.51	64	2	0	0	1	0	1	5.2	50.9653	170.27	1.6	15.126	123.009	251.351	29	26	1.96	2.34	2.15	7.03	29	0	6.72953	0	0	1978.78	0	7.59024	Q4
61	2	1	1	1	0	0	1	1.543	63.1	2	0	0	1	0	0	4.2	59.0734	105.405	1.4	10.3641	207.08	200	18.9	19	3.44	3.65	3.545	14.06	19	0	6.50457	0	1	2613.35	0	7.86839	Q4
61	2	1	1	1	0	0	1	1.546	67	2	1	1	1	0	1	4.5	57.9151	129.344	1.6	13.7255	156.637	219.305	3.5	10	3.15	2.91	3.03	15.06	10	1	6.8077	0	1	2301.54	0	7.74133	Q4
65	1	1	1	1	1	1	0	1.705	63	1	0	0	0	0	0	3.6	68.3398	86.8726	0.6	16.8067	51.3274	175.29	33	36	2.62	2.06	2.34	10.41	36	0	7.29595	0	0	566.821	0	6.34004	Q1
64	1	1	1	1	1	1	0	1.665	68.5	2	0	0	0	0	1	4.5	45.1737	63.3205	0.7	13.7255	69.9115	140.154	26	28.5	2.53	2.4	2.465	7.64	28.5	0	7.89258	0	0	671.191	0	6.50905	Q1
67	2	0	1	1	1	0	0	1.562	58.8	2	1	1	0	1	0	3.6	43.2432	76.834	1.5	13.1653	130.973	145.174	27	22	2.28	2.19	2.235	6.9	27	0	5.99948	0	0	1118.02	0	7.01931	Q2
60	1	1	1	1	1	1	0	1.751	85	2	1	0	0	0	0	5.9	45.1737	138.224	1.4	15.4062	163.717	210.425	47.5	47.5	2.97	2.35	2.66	9.5	47.5	0	8.52338	0	1	2928.26	0	7.98216	Q4
69	1	1	1	1	1	0	1	1.605	78.5	2	0	1	0	0	0	5.4	54.0541	112.741	1.3	21.8487	109.735	191.506	29.5	31	2.65	2.44	2.545	9.84	31	0	8.92189	0	1	1649.66	0	7.40833	Q3
79	2	1	1	1	0	0	0	1.489	48.9	1	1	0	0	0	0	5	45.5598	61.39	0.4	21.5686	78.7611	129.73	20.5	13.5	2.65	2.72	2.685	8.78	20.5	0	5.18781	1	1	499.643	1	6.21389	Q1
61	2	1	1	1	0	0	1	1.566	59.7	2	1	0	1	0	1	5	35.5212	80.3089	7.1	14.2857	500	200.386	19.5	18.5	3.44	3.69	3.565	8.9	19.5	0	6.14768	0	1	5981.53	0	8.69643	Q4
63	1	1	1	1	1	1	1	1.65	65.4	2	0	1	1	0	1	6.7	46.7181	92.6641	3.5	26.3305	416.814	228.185	17.5	18	6.54	6	6.27	17.69	18	1	7.77161	0	1	6220.25	0	8.73557	Q4
62	2	0	1	1	0	1	1	1.56	70.1	2	1	0	1	0	1	6.3	49.8069	128.958	7.3	13.4454	256.637	226.641	20	4.5	2.47	2	2.235	7.85	20	0	6.97826	0	0	4077.33	0	8.3132	Q4
66	1	1	1	1	0	1	0	1.535	56.6	2	1	0	1	0	1	4.6	44.0154	77.2201	0.3	20.4482	71.6814	137.452	29.4	25	3.47	3.09	3.28	7.72	29.4	0	7.68955	0	1	557.665	0	6.32376	Q1
63	2	1	1	1	0	0	0	1.444	61.7	2	1	0	0	1	1	4.9	47.8764	94.9807	2.7	9.80392	378.761	220.077	30	29	3.72	2.85	3.285	9.09	30	0	6.75395	0	1	5143.11	0	8.54541	Q4
60	1	0	0	1	1	1	0	1.664	55.2	1	1	0	0	0	0	4.2	49.0347	113.127	0.8	13.7255	76.1062	177.22	47.5	44	2.2	2.5	2.35	6.4	47.5	0	7.0246	1	0	744.513	0	6.61273	Q1
69	1	1	0	1	0	1	0	1.701	69.7	2	1	0	1	0	0	7.4	40.5405	55.9846	2.5	14.0056	500	205.405	49.5	41.5	2.5	2.4	2.45	8.42	49.5	0	7.71127	0	0	7158.38	0	8.87604	Q4
68	2	1	0	1	0	0	0	1.543	43	0	0	0	1	0	1	4	54.8263	104.633	3.6	7.84314	100	184.556	30	25	3.6	2.7	3.15	9.61	30	0	4.76641	1	1	793.591	1	6.67657	Q2
80	2	1	0	1	0	0	1	1.51	47.1	1	1	0	0	0	0	3.5	38.61	87.6448	0.5	12.605	223.894	159.846	23	26	3.8	5.6	4.7	9.06	26	0	4.97447	1	1	1685.64	1	7.4299	Q3
80	1	1	0	1	1	1	1	1.597	46.1	0	1	1	1	0	0	4.8	62.9344	111.969	0.2	14.0056	87.6106	196.525	27	20.5	5.79	6.16	5.975	11.07	27	1	6.36651	1	1	793.735	1	6.67675	Q2
65	2	1	0	1	1	0	0	1.463	46.5	1	1	0	1	0	1	4	68.3398	118.533	0.5	12.605	123.009	211.969	30	26.5	4.7	4.1	4.4	10.39	30	0	5.26947	1	1	1212.44	1	7.10039	Q3
74	1	0	0	1	1	0	1	1.533	46.4	1	0	0	1	0	0	4.4	45.5598	58.3012	9	17.0868	70.7965	121.622	0	28.5	4.8	4.4	4.6	6.73	28.5	0	6.73689	1	1	399.522	1	5.99027	Q1
78	2	0	0	1	0	0	1	1.434	40.5	1	0	0	1	0	0	3.2	57.9151	134.749	0.5	16.2465	141.593	222.008	16.5	6	3.5	3.6	3.55	11.46	16.5	1	4.53681	1	1	1273.11	1	7.14922	Q3
75	1	1	0	1	1	1	0	1.57	58.4	1	1	0	0	0	0	5.6	48.2626	105.792	2.2	12.605	126.549	178.764	40.5	37.5	3.7	4.1	3.9	8.33	40.5	0	7.5083	0	1	1321.15	0	7.18626	Q3
74	1	1	0	1	0	1	0	1.513	55.2	2	1	0	0	0	0	5.5	56.3707	77.6062	1	14.8459	153.097	165.251	28.5	27.5	3.5	3.7	3.6	11.14	28.5	0	7.56462	0	1	1396.53	0	7.24175	Q3
75	2	1	0	1	1	0	0	1.486	58.6	2	1	0	1	0	0	4	63.3205	109.653	0.8	15.4062	129.204	199.614	26	25	4.7	3.1	3.9	11.84	26	0	6.10906	0	1	1511.34	0	7.32075	Q3
86	1	1	0	1	0	1	0	1.624	63.7	2	1	0	1	0	0	6	57.9151	85.7143	2.3	18.4874	82.3009	162.548	37.5	29.5	5	4.9	4.95	8.61	37.5	0	7.46989	0	1	852.17	0	6.74779	Q2
69	2	1	1	1	0	0	0	1.393	58.2	2	1	0	1	0	1	3.8	32.8185	94.9807	7.3	29.6919	93.8053	148.649	18	0	4.1	3.4	3.75	7.28	18	0	6.5138	0	1	811.543	0	6.69894	Q2
74	1	1	1	1	0	1	0	1.56	48.3	1	1	0	0	0	0	5.1	35.1351	66.7954	0.4	13.4454	86.7257	120.077	37	33.55	3.5	3.9	3.7	6.66	37	0	6.77511	1	1	502.985	1	6.22056	Q1
63	1	0	1	1	1	1	0	1.538	47.9	1	1	0	0	0	0	9.7	52.1236	83.0116	6.3	28.0112	399.115	193.822	39	36.5	7.2	6.4	6.8	4.89	39	0	7.01023	1	1	3705.42	1	8.21755	Q4
61	2	1	1	1	0	0	0	1.535	56.4	1	1	0	0	0	0	5.8	46.7181	106.178	3.2	16.2465	127.434	183.784	0	26.5	6.2	6.9	6.55	7.28	26.5	0	5.98742	0	1	1320.9	0	7.18607	Q3
62	1	1	1	1	0	1	0	1.756	72.2	1	1	0	0	0	0	5.2	27.7992	93.8224	5.3	14.8459	148.673	151.351	54	48.5	3.6	4.4	4	6.32	54	0	7.66711	0	1	1624.63	0	7.39303	Q3
75	2	1	1	1	0	0	1	1.495	56.8	2	1	0	1	0	0	6.7	49.4208	111.969	1.2	29.6919	300	216.988	21	14.5	5.44	4.57	5.005	10.76	21	0	5.92338	0	1	3697.48	0	8.21541	Q4
60	1	1	1	1	1	1	1	1.553	46.4	1	1	0	0	0	0	3.7	76.0618	83.7838	0.7	19.0476	69.0266	171.815	36	0	4.2	4.4	4.3	4.7	36	0	6.868	1	1	550.294	1	6.31045	Q1
60	2	1	1	1	0	0	0	1.484	41.5	1	1	0	0	0	0	2.9	48.6486	110.039	0.5	18.4874	61.0619	171.429	18.5	18	4	4	4	7.25	18.5	0	4.86923	1	1	434.412	1	6.07399	Q1
66	1	1	1	1	1	1	0	1.645	55	1	1	0	1	0	0	4.7	44.7876	54.4402	1.3	20.7283	220.354	145.56	37.5	38	3.8	3.7	3.75	6.76	38	0	7.01638	1	1	1764.11	1	7.4754	Q3
63	2	1	1	1	0	0	0	1.453	50	1	0	0	1	0	0	3.9	46.332	115.058	0.5	14.8459	75.2212	181.081	24.5	23	3.1	3.6	3.35	7.07	24.5	0	5.64658	0	1	681.057	0	6.52365	Q1
61	1	1	1	1	1	1	1	1.708	63.8	1	1	1	0	1	0	4.5	22.0077	77.2201	3.1	14.8459	97.3451	120.463	38	37	2.1	2	2.05	8.03	38	0	7.385	0	0	748.152	0	6.61761	Q1
61	2	1	1	1	0	0	0	1.492	59.8	2	0	0	1	0	0	6.9	43.2432	131.66	3.4	13.1653	292.035	238.996	29	26	3.81	4.01	3.91	8.3	29	0	6.4256	0	1	4173.76	0	8.33657	Q4
64	1	1	1	1	1	1	0	1.589	52.1	1	0	0	0	0	0	4.6	41.6988	64.8649	1.5	23.8095	173.451	134.363	27	24	3.68	3.99	3.835	12.11	27	1	7.08996	0	1	1214.21	0	7.10185	Q3
62	2	1	1	1	0	0	0	1.576	62.6	2	1	1	1	1	0	4.5	37.4517	66.0232	3.7	26.3305	446.018	155.985	23.5	23	3.22	3.05	3.135	9.38	23.5	0	6.32344	0	1	4355.2	0	8.37913	Q4
60	2	1	1	1	0	0	1	1.533	62.3	2	0	0	1	0	0	4.4	67.1815	120.463	0.3	27.7311	96.4602	202.703	35	30	3.5	4.1	3.8	12.3	35	0	6.49422	0	1	1218.14	0	7.10508	Q3
61	1	1	1	1	1	1	0	1.643	62.4	1	1	1	1	0	0	4.1	57.1429	71.0425	0.5	15.9664	89.3805	146.332	39	35.5	4	5.4	4.7	7.06	39	0	7.62315	0	1	816.144	0	6.70459	Q2
76	2	1	1	1	0	0	1	1.387	54.9	2	0	0	1	0	0	5.7	43.2432	109.653	2.1	16.5266	186.726	192.664	12.5	12	3.89	3.25	3.57	10.8	12.5	1	6.07121	0	1	1975.05	0	7.58835	Q4
64	1	1	1	1	1	1	1	1.587	70.4	2	1	0	0	0	0	8.1	38.61	80.3089	4.2	26.0504	353.097	179.151	46	46	3.37	3.25	3.31	6.13	46	0	8.50169	0	1	4453.33	0	8.40141	Q4
64	2	1	1	1	0	0	0	1.498	49.4	1	0	0	0	0	0	5.7	38.9961	53.2819	2.3	19.888	399.115	171.042	29	26	2.91	2.88	2.895	15.38	29	0	5.4589	0	1	3372.32	0	8.12336	Q4
62	1	1	0	1	0	1	1	1.635	56	1	1	0	0	0	0	6.8	46.332	93.0502	0.6	12.8852	202.655	181.853	42.5	37.5	3.35	3.21	3.28	5.71	42.5	0	7.19	0	1	2063.79	0	7.6323	Q4
80	2	0	0	1	0	0	0	1.515	45.7	1	1	0	0	0	0	4.6	58.3012	82.6255	0.8	16.8067	87.6106	166.795	22	22.5	7.16	5.87	6.515	11.28	22.5	0	4.84728	1	1	667.816	1	6.50401	Q1
74	2	0	0	1	0	0	1	1.482	43	1	1	0	1	0	0	2.4	69.112	89.5753	0.3	8.40336	96.4602	193.05	0	15.5	4.32	4.42	4.37	28.44	15.5	1	4.7686	1	1	800.731	1	6.68553	Q2
64	1	1	0	1	1	1	0	1.602	48.1	1	1	0	0	0	0	7.4	49.4208	67.9537	1.9	15.9664	66.3717	126.255	43.5	41.5	4.45	3.75	4.1	6.08	43.5	0	6.72875	1	1	403.066	1	5.9991	Q1
64	2	1	0	1	0	0	0	1.538	60.9	2	1	0	1	0	0	4.3	41.6988	74.1313	8.2	12.8852	161.062	149.807	35.5	28.5	2.58	3.29	2.935	6.72	35.5	0	6.29789	0	1	1469.41	0	7.29261	Q3
70	1	1	0	1	0	1	0	1.645	62	1	1	0	0	0	0	5.8	40.1544	94.5946	1.4	17.9272	270.796	174.903	29	29	3.31	3.25	3.28	11.73	29	0	7.46094	0	1	2936.52	0	7.98498	Q4
71	2	1	0	1	0	0	0	1.435	51.3	2	1	0	1	0	0	4.5	45.5598	68.7259	0.6	16.8067	178.761	162.934	27.5	26.5	3.36	3.76	3.56	13.01	27.5	0	5.67369	0	1	1494.18	0	7.30933	Q3
60	1	1	0	1	1	1	0	1.733	79.5	2	1	0	0	0	0	5.6	52.1236	79.5367	2.5	17.6471	203.54	158.687	47.5	45.5	2.18	2.22	2.2	5.52	47.5	0	8.28378	0	0	2567.78	0	7.8508	Q4
60	2	1	0	1	0	0	0	1.374	38.9	1	1	0	0	0	0	4.3	49.0347	115.83	0.9	19.6078	120.354	192.278	19.5	22.5	5.11	5.06	5.085	8.78	22.5	0	4.79083	1	1	900.201	1	6.80262	Q2
60	1	1	0	1	1	1	0	1.66	70.6	2	1	0	1	0	0	7.4	35.5212	59.8456	0.6	22.1288	167.257	121.236	39.5	41.5	3.6	3.44	3.52	12.35	41.5	0	8.12157	0	1	1431.59	0	7.26654	Q3
60	1	1	0	1	1	1	1	1.62	59	1	1	0	1	0	1	10.2	45.5598	123.166	1.4	21.5686	89.3805	190.734	34	31.5	3.49	3.65	3.57	5.54	34	0	7.51143	0	1	1005.82	0	6.91356	Q2
62	1	1	0	1	0	0	1	1.744	86.7	2	1	0	1	0	0	6.6	44.0154	113.9	8.2	20.4482	217.699	195.753	52	45	3.15	3.1	3.125	9.3	52	0	8.65086	0	1	3694.74	0	8.21467	Q4
67	2	1	0	1	0	0	0	1.57	43.8	0	1	0	0	0	0	4.4	65.251	91.1197	0.9	18.4874	139.823	187.259	27	20	6.57	6.81	6.69	12	27	0	4.79873	1	1	1146.82	1	7.04475	Q2
70	1	1	0	1	1	1	0	1.619	71.6	2	1	0	1	0	0	10.4	43.2432	84.9421	1.2	18.2073	138.938	145.174	39	37	4.22	3.5	3.86	12.49	39	0	8.30323	0	1	1444.18	0	7.2753	Q3
61	2	0	0	1	0	0	1	1.533	52	1	0	0	0	0	0	3.9	54.8263	105.792	0.7	17.6471	87.6106	181.853	26	23	4.8	4.55	4.675	8.36	26	0	5.6326	0	1	828.479	0	6.71959	Q2
59	1	1	1	1	1	1	1	1.681	60.9	1	1	0	0	0	0	6.3	38.9961	73.3591	0.2	27.1709	86.7257	132.819	35	28	2.58	2.75	2.665	8.33	35	0	7.35002	0	1	701.493	0	6.55321	Q1
67	1	1	1	1	0	1	1	1.566	52.4	1	1	0	0	0	0	4.4	38.61	143.629	1.2	12.8852	144.248	222.008	36.5	34	4.94	4.06	4.5	9.36	36.5	0	7.17775	0	1	1678.06	0	7.4254	Q3
73	2	1	1	1	0	0	0	1.593	64.8	2	0	1	1	1	0	4.6	41.3127	65.251	1.3	18.4874	327.434	175.29	25	26	2.88	2.75	2.815	9.56	26	0	6.26781	0	1	3719.24	0	8.22128	Q4
70	2	1	1	1	0	0	0	1.546	51.2	1	1	0	0	0	0	3.7	40.1544	67.5676	3.5	8.12325	234.513	158.687	26	26.5	3.16	2.5	2.83	8.05	26.5	0	5.39254	0	1	1905.37	0	7.55243	Q4
74	1	1	1	1	1	1	1	1.619	62.2	1	1	1	1	0	1	5.9	43.6293	99.6139	1.6	12.3249	67.2566	166.409	25.5	30	2.88	2.88	2.88	9.95	30	0	7.55463	0	1	696.15	0	6.54557	Q1
67	2	1	1	1	0	0	0	1.566	76.8	2	1	0	1	0	0	4.7	38.61	106.564	2.5	12.0448	178.761	186.873	27	23.5	2.97	2.69	2.83	8.01	27	0	7.40292	0	1	2565.55	0	7.84993	Q4
71	1	1	1	1	1	1	0	1.676	73.3	2	1	1	1	0	0	5.8	35.9073	60.2317	0.7	12.0448	248.673	135.521	42.5	38.5	3.84	3.82	3.83	9.58	42.5	0	8.06881	0	1	2470.24	0	7.81207	Q4
69	2	0	1	1	0	0	0	1.548	41.8	0	1	0	0	0	0	3.7	57.529	118.533	1.6	12.3249	267.257	221.236	17.5	16.5	3.23	2.6	2.915	8.75	17.5	1	4.6459	1	1	2471.49	1	7.81258	Q4
66	1	1	1	1	1	1	0	1.615	50.3	1	1	1	0	0	0	4.8	40.9266	118.147	3	9.52381	81.4159	179.923	38	36	3.47	3.38	3.425	18.06	38	0	6.80861	1	1	736.824	1	6.60235	Q1
64	2	1	1	1	1	0	1	1.62	62.2	1	1	0	1	0	1	3.8	42.471	106.178	0.5	14.5658	68.1416	169.112	35	27.5	2.78	2.38	2.58	7.41	35	0	6.10639	0	1	716.765	0	6.57475	Q1
64	1	1	1	1	1	1	1	1.515	49.1	1	1	0	0	0	0	4.8	64.4788	88.0309	24.5	25.4902	115.044	176.834	31.5	32	2.26	3.21	2.735	7.44	32	0	7.20226	0	1	998.877	0	6.90663	Q2
67	2	1	1	1	1	1	0	1.48	53.6	2	0	1	1	0	1	2.5	62.9344	135.521	6.5	14.2857	76.1062	221.622	21	17	4.5	3.91	4.205	14	21	0	5.82396	0	1	904.059	0	6.80689	Q2
64	1	1	1	1	1	1	1	1.712	88.2	2	0	0	1	0	0	8.3	57.529	154.44	1.5	15.9664	115.044	232.046	45.5	47.5	2.91	2.69	2.8	8.68	47.5	0	8.93398	0	1	2354.55	0	7.76411	Q4
63	1	1	1	1	1	1	1	1.688	75.7	2	0	0	1	0	0	5	42.8571	139.768	0.5	12.605	100	202.317	43	37.5	3.28	2.59	2.935	9.5	43	0	8.26601	0	1	1531.54	0	7.33403	Q3
62	2	1	1	1	0	0	0	1.575	64.4	2	1	0	0	0	0	4.3	50.5792	101.158	1.4	13.4454	55.7522	161.39	36	33.5	3.53	3.52	3.525	8.57	36	0	6.4672	0	1	579.461	0	6.3621	Q1
71	2	1	1	1	0	0	1	1.538	62.4	2	1	0	0	0	0	3.8	48.6486	114.286	0.8	12.3249	108.85	187.645	22	23.5	3.28	2.84	3.06	10.37	23.5	0	6.31078	0	1	1274.52	0	7.15033	Q3
69	2	1	1	1	0	0	0	1.499	51.7	1	0	0	1	0	0	4.4	67.5676	131.274	0.7	13.7255	66.3717	214.672	19	16.5	4.25	4.84	4.545	8.81	19	0	5.5716	0	1	736.628	0	6.60208	Q1
71	1	1	1	1	0	1	0	1.569	49.1	1	0	0	0	0	0	3.1	43.6293	102.703	0.3	10.9244	73.4513	162.934	34	34.5	3.56	3.56	3.56	8.19	34.5	0	6.84453	1	1	587.616	1	6.37607	Q1
75	1	1	1	1	1	1	0	1.74	58.4	1	1	0	0	0	0	5.7	100	58.6873	2.1	14.2857	38.0531	184.942	36	38	2.97	2.75	2.86	9.25	38	0	6.71363	1	1	410.997	1	6.01859	Q1
78	2	1	1	1	0	1	0	1.411	56.5	2	0	0	0	0	0	5.1	59.0734	42.471	1	20.7283	113.274	149.807	18	19	5.25	5.88	5.565	12.72	19	0	6.11335	0	1	958.764	0	6.86565	Q2
77	2	0	1	1	0	1	0	1.471	35.2	0	1	0	1	0	1	3	54.8263	93.0502	0.4	14.8459	92.0354	167.568	17	20.5	4.09	3.53	3.81	17.06	20.5	0	4.03879	1	1	542.86	1	6.29685	Q1
81	2	1	1	1	0	0	1	1.545	57	1	0	0	1	1	1	3.6	54.0541	134.749	1.4	13.7255	161.062	227.799	21	17.5	10.56	9.31	9.935	12.81	21	0	5.69349	0	1	2091.32	0	7.64555	Q4
79	1	1	1	1	1	0	0	1.673	53.4	1	0	0	0	0	0	5.5	62.1622	100.772	0.5	14.2857	53.0973	183.398	33	30	4	3.97	3.985	12.5	33	0	6.60835	1	1	520.005	1	6.25384	Q1
78	2	0	1	1	0	1	0	1.448	48.3	1	1	0	1	0	0	7.1	37.0656	140.154	33.3	20.4482	76.9911	199.614	16.5	15.5	6.41	5	5.705	14.06	16.5	1	5.23894	1	1	742.299	1	6.60975	Q1
62	1	1	1	1	1	1	0	1.67	70.4	2	1	0	0	0	0	4.4	46.332	112.741	1.6	16.2465	51.3274	169.498	45	38	2.38	2.44	2.41	7.93	45	0	8.02259	0	0	612.473	0	6.4175	Q1
63	2	1	1	1	0	0	0	1.477	58.3	2	1	0	0	0	1	5.2	48.6486	114.672	1.1	16.5266	111.504	193.436	23.5	20	3.1	3.09	3.095	9.13	23.5	0	6.31658	0	1	1257.47	0	7.13686	Q3
76	2	0	1	1	0	0	1	1.548	61.5	2	0	0	0	0	0	3.1	44.0154	144.402	0.7	12.8852	176.991	230.888	23.5	0	3.4	3.06	3.23	10.82	23.5	0	6.12447	0	1	2513.21	0	7.82931	Q4
65	2	0	1	1	0	0	1	1.564	65.4	2	1	0	1	0	1	4.3	62.5483	102.703	0.4	12.0448	69.9115	182.625	32.5	26	2.56	2.44	2.5	9.84	32.5	0	6.5439	0	0	835.003	0	6.72743	Q2
60	2	1	1	1	0	0	0	1.466	61.1	2	1	1	1	0	0	4	41.3127	93.8224	0.9	15.4062	298.23	188.417	26	24	2.91	2.69	2.8	5.09	26	0	6.66006	0	1	3433.31	0	8.14128	Q4
70	2	0	1	1	0	0	1	1.509	44.4	1	1	0	0	1	0	5.2	54.4402	81.0811	0.2	14.8459	68.1416	150.193	12	8	3.72	3.56	3.64	12.05	12	1	4.91001	1	1	454.407	1	6.11899	Q1
82	1	1	1	1	0	1	1	1.573	54.1	1	1	0	1	1	0	4.3	30.1158	72.973	1	20.7283	267.257	159.459	30	25	3.53	3.34	3.435	10.31	30	0	7.05258	1	1	2305.56	1	7.74308	Q4
66	2	1	1	1	0	0	0	1.557	55	1	1	0	0	0	0	3.9	47.1042	128.185	1	11.7647	269.027	237.452	26	20	2.13	2.1	2.115	10.16	26	0	5.72874	0	0	3513.45	0	8.16435	Q4
67	1	1	1	1	1	0	0	1.741	68.2	1	1	0	0	0	0	6.3	46.7181	80.695	0.2	11.2045	74.3363	147.49	38.5	43	2.15	2.56	2.355	8.88	43	0	7.43111	0	0	747.737	0	6.61705	Q1
64	1	1	1	1	1	1	0	1.566	64.1	2	1	0	0	0	0	6.2	50.9653	90.3475	0.7	17.3669	84.9557	174.517	40	38	3.34	2.37	2.855	9.25	40	0	8.1438	0	1	950.363	0	6.85684	Q2
64	2	1	1	1	0	0	0	1.51	53.3	1	1	0	0	0	0	4.3	54.4402	146.332	1.1	14.5658	85.8407	222.008	25	22.5	4.94	4.91	4.925	10.6	25	0	5.75891	0	1	1015.75	0	6.92339	Q2
72	1	1	1	1	1	1	0	1.668	81.7	2	0	1	1	0	1	5.5	47.1042	139.382	2.1	18.2073	163.717	214.672	38.5	35.5	2.78	2.75	2.765	8.53	38.5	0	8.68503	0	1	2871.38	0	7.96255	Q4
74	2	0	1	1	0	1	0	1.649	61.5	1	1	0	1	0	0	7.1	37.4517	91.5058	2.4	19.3277	186.726	166.795	25	26	3.57	3.81	3.69	9.68	26	0	5.82186	0	1	1915.42	0	7.55769	Q4
74	2	0	1	1	0	0	1	1.522	45.9	1	0	1	0	0	1	3.3	58.3012	107.336	0.3	23.2493	50.4425	182.625	19.5	21	2.9	3.1	3	8.53	21	0	4.94763	1	1	422.835	1	6.04698	Q1
66	2	0	1	1	0	0	0	1.553	55.6	1	1	1	0	0	0	3.2	49.4208	116.988	2.5	12.605	70.7965	176.448	25.5	24.5	3.22	3.09	3.155	7.25	25.5	0	5.78856	0	1	694.549	0	6.54326	Q1
74	2	0	1	1	0	0	0	1.609	65	2	1	1	1	1	0	5.9	38.9961	106.564	1.4	11.4846	287.611	208.494	31	29	2.22	1.97	2.095	6.95	31	0	6.21052	0	0	3897.73	0	8.26815	Q4
61	1	1	1	1	1	0	0	1.643	63.3	1	1	1	1	0	0	6.4	50.1931	115.444	1.4	16.8067	207.965	224.71	42	41.5	3.94	3.37	3.655	8.84	42	0	7.68749	0	1	2958.12	0	7.99231	Q4
61	2	0	1	1	0	0	1	1.582	63.3	2	1	1	1	1	0	6.2	60.6178	86.8726	6.1	14.2857	200	177.606	27	24	3	2.97	2.985	11.94	27	0	6.36998	0	1	2248.49	0	7.71802	Q4
64	2	1	1	1	1	0	1	1.471	53.8	2	1	0	1	0	0	3.4	52.8958	70.6564	0.7	15.126	100.885	142.857	19.5	19.5	3.81	2.56	3.185	5.81	19.5	0	5.92007	0	1	775.373	0	6.65334	Q2
67	1	1	1	1	0	1	1	1.61	65.5	2	0	0	1	0	0	4.5	52.8958	106.95	2.1	17.3669	75.2212	176.448	34.5	31.5	3.1	3.35	3.225	7.53	34.5	0	7.9478	0	1	869.357	0	6.76775	Q2
65	1	1	1	1	1	1	1	1.713	56.8	1	1	0	0	0	0	5	45.1737	109.653	0.6	10.084	105.31	175.29	53.5	45	2.09	2.4	2.245	8.25	53.5	0	6.84934	1	0	1048.51	0	6.95513	Q2
61	2	1	1	1	0	0	1	1.549	72.7	2	1	0	1	0	0	4.5	49.8069	105.792	1.3	14.2857	141.593	182.625	18	16	2.44	3.15	2.795	10	18	0	7.25323	0	1	1879.91	0	7.53898	Q4
61	2	1	1	1	0	0	0	1.465	44.2	1	0	0	0	0	0	3.7	61.7761	125.097	0.9	14.5658	169.911	226.255	25.5	27.5	2.55	2.53	2.54	8.84	27.5	0	5.12719	1	1	1699.19	1	7.43791	Q3
63	1	1	1	1	1	1	0	1.667	65.2	1	1	1	1	1	0	5.5	41.3127	83.3977	1.6	19.0476	254.867	186.486	38.5	42.5	2.78	2.59	2.685	8.06	42.5	0	7.66547	0	1	3098.91	0	8.03881	Q4
61	1	1	1	1	1	1	0	1.685	68.2	2	1	0	1	0	0	6	38.2239	68.3398	2.6	18.7675	285.841	148.263	47.5	46.5	2.85	2.4	2.625	7.22	47.5	0	7.8004	0	1	2890.28	0	7.96911	Q4
75	1	1	1	1	1	1	0	1.591	75.9	2	1	1	1	1	1	8.7	39.3822	77.9923	1.5	43.4174	269.911	187.259	39.5	40	3.65	4.5	4.075	8.03	40	0	8.73447	0	1	3836.23	0	8.25225	Q4
68	2	1	1	1	0	0	1	1.598	68.6	2	0	1	1	1	1	7.2	55.5985	83.3977	10.9	18.7675	154.867	154.826	29	28.5	4.31	4.37	4.34	8.84	29	0	6.60925	0	1	1644.86	0	7.40541	Q3
73	1	1	1	1	1	1	0	1.57	52.8	1	1	0	0	0	0	5.4	72.5869	92.6641	0.5	12.8852	75.2212	179.537	37.5	31	2.06	2.22	2.14	5.69	37.5	0	7.09984	0	0	713.062	0	6.56957	Q1
57	2	1	1	1	0	0	1	1.499	55	2	1	0	0	0	0	4.9	61.0039	61.7761	2.3	15.126	341.593	171.429	19.5	20	3.5	2.81	3.155	9.5	20	0	6.05265	0	1	3220.73	0	8.07736	Q4
63	2	1	1	1	0	0	0	1.481	55.4	2	1	0	0	0	0	3.8	55.2124	81.4672	0.6	15.126	161.947	167.181	25.5	26	2.78	2.97	2.875	10.78	26	0	6.04684	0	1	1499.93	0	7.31317	Q3
64	1	1	1	1	0	0	0	1.671	59.1	1	1	0	0	0	0	4.1	54.8263	109.266	6.2	12.8852	62.8319	191.12	42	41.5	2.78	2.37	2.575	5.47	42	0	7.20926	0	1	709.697	0	6.56484	Q1
64	2	1	1	1	0	0	0	1.486	39.6	0	1	0	1	0	0	3.8	67.9537	67.9537	0.2	11.7647	68.1416	156.757	18.5	17.5	3.44	3.34	3.39	9.47	18.5	0	4.63274	1	1	422.994	1	6.04736	Q1
76	2	1	1	1	0	0	1	1.502	63.1	2	1	0	1	0	0	5.6	39.7683	57.1429	2.5	11.2045	309.735	144.788	14.5	21.5	5.25	3.94	4.595	17.03	21.5	0	6.42406	0	1	2829.77	0	7.94795	Q4
81	1	0	1	1	1	1	1	1.581	42.3	0	1	0	0	0	0	6	54.8263	59.0734	4.5	15.126	189.381	140.154	34.5	27	5.47	5.34	5.405	19.03	34.5	0	6.11931	1	1	1122.75	1	7.02354	Q2
62	2	1	1	1	0	0	0	1.455	48.9	1	1	0	0	0	0	3.8	52.8958	86.4865	0.7	22.1288	123.009	160.618	23.5	24.5	3.97	3.35	3.66	6	24.5	0	5.55837	0	1	966.137	0	6.87331	Q2
62	1	1	1	1	0	1	1	1.65	61.1	1	1	0	0	0	0	3.7	47.1042	96.139	2.8	22.1288	180.531	168.34	38.5	37	2.91	2.9	2.905	11.78	38.5	0	7.48037	0	1	1856.86	0	7.52664	Q3
62	2	1	1	1	0	1	0	1.491	54.5	2	1	0	0	0	0	3.5	40.1544	79.1506	0.8	11.4846	177.876	151.737	24.5	10.5	2.78	3.06	2.92	7.81	24.5	0	5.95264	0	1	1470.98	0	7.29368	Q3
63	2	1	1	1	0	0	1	1.462	49.2	1	0	1	0	1	0	5.2	44.7876	50.9653	0.4	23.2493	92.0354	114.286	25	24.5	2.88	2.81	2.845	6.28	25	0	5.55009	0	1	517.502	0	6.24901	Q1
73	1	1	1	1	1	1	0	1.644	57.3	1	1	1	1	0	0	4.7	40.1544	92.6641	2.1	20.7283	233.628	184.556	37.5	33.5	3.69	3.1	3.395	12.28	37.5	0	7.08937	0	1	2470.63	0	7.81223	Q4
73	2	1	1	1	0	0	1	1.542	52.8	1	1	0	0	1	0	3.5	47.8764	75.2896	1.6	19.3277	149.558	150.579	27.5	26.5	3.28	3.31	3.295	10.9	27.5	0	5.48574	0	1	1189.07	0	7.08093	Q3
82	2	1	1	1	0	1	0	1.43	33.8	0	0	1	1	0	0	3.3	58.6873	97.2973	0.4	19.6078	91.1504	173.359	13.5	10.5	4.13	4.94	4.535	15.34	13.5	1	3.83657	1	1	534.099	1	6.28058	Q1
80	1	1	1	1	0	1	0	1.566	39.2	0	0	1	0	0	0	4.2	56.7568	85.7143	3	14.0056	78.7611	154.44	20.5	20	3.75	4.06	3.905	12.31	20.5	1	5.94278	1	1	476.824	1	6.16715	Q1
61	1	1	1	1	0	0	0	1.646	55.9	1	1	0	0	0	0	4.4	56.7568	90.3475	0.4	14.5658	106.195	163.32	40	41.5	3.16	3.09	3.125	5.81	41.5	0	7.1442	0	1	969.517	0	6.8768	Q2
61	1	1	1	1	1	0	0	1.576	55.4	1	1	0	0	0	0	3.9	60.2317	133.591	0.5	14.8459	77.8761	211.969	42.5	34.5	2.81	2.88	2.845	5.5	42.5	0	7.45252	0	1	914.506	0	6.81838	Q2
61	1	1	1	1	1	1	0	1.665	60.8	1	1	0	0	0	0	6	65.6371	133.591	0.4	18.4874	137.168	225.869	35.5	34.5	1.94	1.81	1.875	7.53	35.5	0	7.39655	0	0	1883.71	0	7.541	Q4
75	2	1	1	1	0	0	0	1.45	43.9	1	1	1	0	1	0	4	52.5097	99.2278	10	9.80392	500	255.212	20.5	19.5	3.85	4.04	3.945	13.53	20.5	0	4.88357	1	1	5601.91	1	8.63086	Q4
72	2	1	1	1	0	1	1	1.489	53	1	1	0	0	0	0	4.1	37.8378	107.722	4.5	15.4062	335.398	191.506	24.5	24.5	3.37	2.85	3.11	8.19	24.5	0	5.66153	0	1	3404.23	0	8.13277	Q4
73	1	1	1	1	1	1	1	1.566	47.8	1	1	0	0	0	0	6.5	67.1815	72.2008	1.2	19.3277	125.664	166.023	40.5	34.5	2.34	1.94	2.14	5	40.5	0	6.72521	1	0	997.256	0	6.90501	Q2
60	2	1	1	1	0	0	1	1.385	58.3	2	0	1	1	1	0	4.9	63.3205	159.459	1.5	8.96358	132.743	246.332	25.5	22	4.8	3.28	4.04	8.2	25.5	0	6.7283	0	1	1906.35	0	7.55294	Q4
72	1	1	1	1	1	1	0	1.65	69.1	2	1	0	1	0	1	6.1	37.8378	83.3977	0.6	14.2857	145.133	145.174	36.5	32	4.1	4.21	4.155	8.71	36.5	0	7.91159	0	1	1455.9	0	7.28338	Q3
71	2	1	1	1	1	0	1	1.517	52	1	1	0	1	0	0	3.8	82.6255	92.278	0.6	14.5658	113.274	205.019	21	18.5	2.19	2.78	2.485	10.87	21	0	5.51686	0	0	1207.62	0	7.09641	Q3
60	2	1	1	1	1	0	1	1.523	53.8	1	0	0	0	0	0	2.9	47.4903	93.4363	0.7	12.3249	85.8407	159.073	25.5	19	3	2.34	2.67	12.53	25.5	0	5.8264	0	1	734.637	0	6.59938	Q1
62	1	1	1	1	1	1	0	1.62	57.5	1	1	0	0	1	1	6.2	44.4015	50.1931	1.2	15.126	125.664	130.888	37.5	39	2.25	2.88	2.565	5.78	39	0	7.37292	0	1	945.753	0	6.85198	Q2
63	2	1	1	1	0	0	0	1.525	56.9	2	1	1	0	0	0	3.8	46.7181	106.95	3.2	10.6443	344.248	223.938	21.5	25	3.06	3.97	3.515	6.6	25	0	6.02986	0	1	4386.43	0	8.38627	Q4
85	2	0	1	1	1	0	0	1.533	54.7	1	1	0	0	0	0	6.2	60.2317	72.973	0.7	15.9664	109.735	163.32	24.5	23.5	5.4	4.69	5.045	21.32	24.5	0	5.47647	0	1	980.327	0	6.88789	Q2
67	1	1	1	1	1	1	1	1.681	56.1	1	1	0	0	0	0	3	45.5598	79.5367	1.1	17.9272	92.9204	140.927	32.5	26	3.59	3.87	3.73	11.66	32.5	0	6.91743	1	1	734.627	1	6.59936	Q1
60	2	1	1	1	0	0	0	1.553	58.3	2	1	0	1	0	0	4.9	45.9459	72.2008	1.3	19.0476	181.416	153.282	31	32	2.06	2.14	2.1	6.44	32	0	6.09667	0	0	1621.19	0	7.39092	Q3
65	2	1	1	1	1	0	1	1.503	62.9	2	1	0	0	0	0	4.3	20.0772	29.7297	5.3	12.605	258.407	83.0116	27	22.5	3.81	3.75	3.78	10.06	27	0	6.58333	0	1	1349.25	0	7.20731	Q3
76	2	1	1	1	0	0	0	1.439	51.8	2	1	0	1	1	0	5.6	66.4093	101.544	0.9	17.6471	123.894	186.486	20	20.5	3.94	3.9	3.92	7.91	20.5	0	5.62012	0	1	1196.81	0	7.08742	Q3
74	1	1	1	1	1	1	0	1.57	43.7	0	1	0	0	0	0	4.9	91.5058	86.1004	2.3	17.9272	63.7168	196.911	25	23	3.37	3.97	3.67	10.31	25	1	6.37231	1	1	548.284	1	6.30679	Q1
69	2	1	1	1	0	0	0	1.544	49.8	1	0	1	1	1	1	8.3	72.5869	69.112	45.9	20.4482	137.168	176.448	19.5	16.5	4.07	4.94	4.505	19.78	19.5	0	5.29972	1	1	1205.31	1	7.09449	Q3
69	1	1	1	1	1	1	1	1.608	59.3	1	1	0	1	1	0	4.8	43.6293	63.7066	1.5	15.126	134.513	143.629	35.5	28.5	3.09	3.28	3.185	8.75	35.5	0	7.46791	0	1	1145.68	0	7.04375	Q2
69	2	1	1	1	0	0	0	1.451	56.4	2	1	0	0	0	0	3.7	41.6988	100.386	1.9	16.8067	280.531	198.456	27.5	20.5	4.03	3.63	3.83	10.44	27.5	0	6.13323	0	1	3139.95	0	8.05196	Q4
61	1	1	1	1	0	1	0	1.666	73.1	2	1	1	0	0	0	6.9	27.7992	64.4788	7.7	17.6471	500	158.687	45	40	3.56	2.68	3.12	8.47	45	0	8.24682	0	1	5800.02	0	8.66562	Q4
61	2	1	1	1	0	0	0	1.489	55.5	2	0	0	0	0	0	4.9	54.0541	54.8263	1	10.6443	166.372	132.432	26.5	22.5	3.23	2.97	3.1	5.94	26.5	0	6.06273	0	1	1222.83	0	7.10892	Q3
80	2	0	1	1	0	0	1	1.488	53.6	2	0	0	0	0	0	4	50.5792	91.5058	0.8	29.4118	111.504	161.776	24	18	3.56	5.01	4.285	14.9	24	0	5.58292	0	1	966.877	0	6.87407	Q2
60	2	1	1	1	0	0	1	1.499	51.4	1	1	0	0	0	0	3.7	44.7876	109.266	1.3	8.40336	213.274	189.189	26.5	24.5	4.03	2.96	3.495	12.03	26.5	0	5.69403	0	1	2073.95	0	7.63721	Q4
65	1	1	1	1	1	0	0	1.686	73.8	2	0	0	1	0	0	4.3	42.0849	91.1197	2	14.0056	146.018	161.004	40.5	36.5	3.44	4.09	3.765	12.56	40.5	0	8.12307	0	1	1734.99	0	7.45876	Q3
61	2	1	1	1	0	0	0	1.579	72.2	2	0	0	0	0	0	3.9	58.6873	130.502	1.1	18.2073	76.1062	213.127	31	30	4.9	4.4	4.65	7.4	31	0	7.07027	0	1	1171.11	0	7.0657	Q3
63	1	1	1	1	0	1	0	1.65	78.2	2	0	1	1	0	0	7.2	37.4517	75.2896	1.7	16.2465	210.619	164.093	38.5	31.5	3	3.2	3.1	7.6	38.5	0	8.67901	0	1	2702.68	0	7.902	Q4
67	2	1	1	1	0	0	1	1.54	53.1	1	1	1	1	0	0	4.7	52.5097	101.544	9.5	16.5266	103.54	185.328	21.5	18.5	2.72	2.6	2.66	9.36	21.5	0	5.609	0	1	1018.93	0	6.92651	Q2
69	1	1	1	1	1	1	1	1.628	63.6	1	1	0	0	0	0	5.4	45.1737	84.9421	1	17.9272	50.4425	137.838	35	36	2.5	3.1	2.8	6.9	36	0	7.67942	0	1	442.203	0	6.09177	Q1
77	2	1	1	1	0	0	1	1.48	56.2	2	1	0	0	1	1	3.4	47.8764	137.452	1	14.0056	216.814	232.432	13	10	4.56	6.21	5.385	8.86	13	1	5.88413	0	1	2832.18	0	7.9488	Q4
60	1	1	1	1	0	1	0	1.768	75.5	2	0	0	1	0	1	4.6	39.3822	111.197	1.1	12.3249	76.9911	164.093	46	34.5	4.96	4.92	4.94	8.62	46	0	7.83189	0	1	953.843	0	6.8605	Q2
75	2	0	1	1	0	0	0	1.581	68.8	2	1	1	1	0	0	4.8	60.6178	108.494	13.2	15.9664	76.1062	196.525	24.5	26.5	3.74	2.65	3.195	13.1	26.5	0	6.5912	0	1	1029.03	0	6.93637	Q2
60	2	1	1	1	0	0	1	1.58	49.5	1	1	0	1	0	1	5.3	56.3707	106.178	1.4	18.4874	109.735	192.278	29	28	4	3.6	3.8	6.94	29	0	5.32547	1	1	1044.43	1	6.95122	Q2
61	1	1	1	1	1	1	0	1.702	61.2	1	1	0	1	0	0	5.9	60.6178	89.5753	1	14.5658	96.4602	175.29	40	44	3.8	3.3	3.55	5.36	44	0	7.24177	0	1	1034.8	0	6.94196	Q2
67	2	0	1	1	1	0	0	1.497	53.7	1	0	0	1	1	0	3.5	55.9846	74.5174	2.2	14.2857	137.168	155.985	27	21	3.02	2.77	2.895	7.69	27	0	5.78222	0	1	1148.97	0	7.04662	Q2
80	1	1	1	1	1	1	1	1.605	56.4	1	0	0	0	0	0	4.8	50.9653	101.158	1.2	12.8852	156.637	184.17	27	26	6.6	10.4	8.5	7	27	1	7.10812	0	1	1627.02	0	7.3945	Q3
68	1	1	1	1	1	1	1	1.654	67.4	2	1	0	0	0	0	5.1	37.8378	69.8842	0.7	14.5658	124.779	135.521	29	30.8	4.25	4.4	4.325	10.93	30.8	0	7.82318	0	1	1139.75	0	7.03856	Q2
68	2	1	1	1	0	1	0	1.523	46.6	1	0	0	0	0	0	3.1	54.0541	65.6371	1.1	12.8852	92.9204	144.788	23	19	2.54	2.44	2.49	13.44	23	0	5.0997	1	1	626.943	1	6.44086	Q1
63	1	1	1	1	1	1	0	1.655	62	1	0	0	0	0	0	4.2	52.5097	57.529	0.9	12.605	98.2301	138.224	42	42	3.33	3.6	3.465	9.15	42	0	7.50468	0	1	841.82	0	6.73557	Q2
61	2	1	1	1	0	0	1	1.563	53.8	1	1	0	1	1	0	4	46.332	81.4672	0.5	13.4454	88.4956	154.826	32	29.5	3.3	2.6	2.95	5.58	32	0	5.69205	0	1	737.137	0	6.60277	Q1
66	1	1	1	1	1	0	0	1.649	65	1	1	0	0	0	0	5.3	71.0425	87.2587	0.6	16.8067	75.2212	181.853	44.5	42.5	2.7	3.1	2.9	4.49	44.5	0	7.70789	0	1	889.15	0	6.79027	Q2
67	1	1	0	1	1	1	1	1.663	76	2	1	0	1	0	0	7.7	57.9151	92.278	1.1	18.4874	123.009	178.764	41	39.8	3.11	2.57	2.84	7.13	41	0	8.3871	0	1	1671.21	0	7.4213	Q3
70	2	1	0	1	1	1	0	1.456	53.9	2	0	0	0	0	0	2.2	59.0734	88.0309	0.8	9.80392	84.9557	175.676	17.6	16.4	3.43	3.52	3.475	7.09	17.6	1	5.87136	0	1	804.439	0	6.69015	Q2
79	1	0	0	1	1	1	0	1.496	46.3	1	1	0	0	0	0	4.1	66.0232	57.529	10.4	28.8515	55.7522	142.085	16.9	16.9	3.76	3.7	3.73	16.09	16.9	1	6.80607	1	1	366.768	1	5.90473	Q1
75	1	1	0	1	1	1	0	1.605	60.6	1	1	0	0	0	0	5.9	50.9653	95.7529	8.3	15.4062	332.743	199.614	27.5	29	4.54	2.7	3.62	8.38	29	0	7.49461	0	1	4025.06	0	8.3003	Q4
68	2	1	0	1	0	0	0	1.52	51.7	1	0	0	0	0	0	4.2	60.6178	94.2085	2.8	12.8852	283.186	186.873	18.5	16.5	4.22	4.23	4.225	10.63	18.5	0	5.53199	0	1	2735.95	0	7.91423	Q4
70	1	1	0	1	1	0	0	1.638	79.9	2	1	0	1	0	0	3.8	50.5792	94.5946	1.4	15.9664	50.4425	157.143	35.6	34.4	3.37	3.42	3.395	6.34	35.6	0	8.78454	0	1	633.341	0	6.45101	Q1
61	1	0	0	1	1	1	0	1.645	67.5	2	1	1	0	0	0	4.4	50.9653	92.278	1.5	16.5266	66.3717	162.548	40.3	39.9	3.16	3.16	3.16	7.72	40.3	0	7.97628	0	1	728.231	0	6.59062	Q1
75	2	1	0	1	0	0	0	1.506	46.1	1	0	0	0	0	0	4	59.0734	118.919	1.9	16.8067	191.15	211.969	17.9	18.9	4.45	3.62	4.035	13.84	18.9	0	4.97854	1	1	1867.88	1	7.53256	Q3
74	1	1	0	1	0	1	1	1.656	56	1	0	0	0	0	0	5.4	57.529	51.3514	7.9	16.5266	61.0619	127.027	34.3	31.7	4.3	3.92	4.11	7.06	34.3	0	6.92884	1	1	434.365	1	6.07389	Q1
72	1	0	0	1	0	1	0	1.58	56.9	1	1	0	0	0	1	5.1	38.9961	96.5251	0.5	13.7255	101.77	170.656	21	26	3.65	3.03	3.34	6.44	26	1	7.38491	0	1	988.221	0	6.89591	Q2
62	1	0	0	1	1	1	1	1.685	81.7	2	1	1	0	1	0	3.9	35.9073	89.9614	1.5	18.4874	162.832	166.409	0	41.9	3.59	2.95	3.27	8.03	41.9	0	8.70505	0	1	2213.8	0	7.70247	Q4
61	1	1	0	1	1	1	1	1.725	81.1	2	0	0	1	0	0	4.4	34.3629	77.9923	3.2	20.1681	315.929	162.934	44.5	40.1	3.68	3.23	3.455	6.41	44.5	0	8.42337	0	1	4174.68	0	8.33679	Q4
57	2	1	0	1	0	0	0	1.579	63.1	2	1	0	0	0	0	3.4	50.5792	70.6564	0.8	11.2045	65.4867	144.788	26.5	22.5	2.41	2.18	2.295	5.31	26.5	0	6.42521	0	0	598.293	0	6.39408	Q1
62	2	1	0	1	0	1	0	1.573	71.1	2	1	0	1	0	0	6.1	48.2626	70.2703	12	17.6471	182.301	157.529	18.5	16.4	2.89	2.62	2.755	8.47	18.5	0	6.99761	0	1	2041.83	0	7.6216	Q4
59	1	1	0	1	0	0	1	1.579	63.6	2	0	0	0	0	0	5.3	45.9459	115.058	1.3	16.2465	119.469	196.139	43	26.5	3.28	3	3.14	10.62	43	0	8.10154	0	1	1490.31	0	7.30674	Q3
77	1	0	0	1	0	1	0	1.515	48	1	1	0	0	0	1	5.5	50.9653	91.1197	0.5	14.0056	71.6814	156.757	6	6.5	4.44	4.59	4.515	15.09	6.5	1	6.9002	1	1	539.354	1	6.29037	Q1
62	1	1	0	1	0	1	0	1.656	64.9	1	0	0	0	0	0	3.8	47.1042	72.5869	0.8	17.9272	79.646	140.154	43	43	2.81	2.69	2.75	9.62	43	0	7.71711	0	1	724.462	0	6.58543	Q1
74	1	1	0	1	1	1	0	1.634	63.4	1	1	0	1	0	0	4.4	33.5907	57.1429	1.4	17.0868	251.327	144.788	36	38.5	2.47	2.72	2.595	10.4	38.5	0	7.56342	0	1	2307.07	0	7.74373	Q4
76	2	1	0	1	0	0	1	1.513	47.2	1	1	0	1	0	0	4.2	50.9653	139.382	2.5	20.1681	109.735	218.533	20.5	20	3.44	3.18	3.31	12.28	20.5	0	5.04187	1	1	1131.88	1	7.03164	Q2
78	1	1	0	1	0	1	1	1.585	68.5	2	1	0	1	0	0	5.1	29.7297	86.1004	0.7	22.1288	101.77	151.351	27.5	26	3.81	4.09	3.95	12.75	27.5	1	8.16249	0	1	1055.11	0	6.9614	Q2
64	1	1	0	1	0	1	0	1.678	82.6	2	0	0	0	1	0	6.4	42.471	110.811	2.7	18.7675	130.973	176.062	41.5	40.5	3.22	2.97	3.095	14.16	41.5	0	8.78664	0	1	1904.71	0	7.55208	Q4
70	2	0	0	1	0	1	0	1.38	46.4	2	0	0	0	0	0	5.5	55.5985	108.88	0.9	14.5658	84.0708	179.537	2	2	2.26	2.25	2.255	10.81	2	1	5.34877	1	0	700.352	1	6.55158	Q1
76	1	1	0	1	1	0	0	1.55	59.2	2	1	0	1	0	0	8.4	57.1429	120.077	0.5	18.2073	89.3805	196.911	29	27.5	3.59	3.16	3.375	17.97	29	0	7.6631	0	1	1041.92	0	6.94882	Q2
80	2	0	1	1	0	0	0	1.438	38.9	1	1	0	0	0	0	5	50.1931	105.019	0.1	19.0476	53.9823	169.498	21	20	3.66	3.87	3.765	11.22	21	0	4.34718	1	1	355.931	1	5.87474	Q1
64	2	1	1	1	0	0	0	1.578	43.8	0	0	0	0	0	0	1.4	67.1815	133.591	0.4	19.0476	68.1416	213.127	25	25	3.78	3	3.39	10.59	25	0	4.82915	1	1	636.1	1	6.45536	Q1
62	1	1	1	1	1	1	0	1.62	77.5	2	0	0	0	0	0	7.4	73.3591	99.6139	0.1	17.6471	77.8761	193.822	42	44	2.32	2.32	2.32	7.88	44	0	8.84374	0	0	1169.8	0	7.06458	Q3
63	2	0	1	1	0	1	0	1.484	49.7	1	0	1	1	0	0	4.3	57.1429	106.95	0.3	13.1653	111.504	194.208	25	20	3.22	3.09	3.155	9.59	25	0	5.53746	0	1	1076.26	0	6.98125	Q2
72	2	1	1	1	0	0	1	1.502	72.3	2	1	1	1	0	0	4	42.471	67.9537	5.5	9.80392	500	217.375	21	15	3.6	3.94	3.77	10.46	21	0	7.27672	0	1	7858.09	0	8.9693	Q4
76	1	1	1	1	1	1	1	1.57	68.8	2	1	1	0	0	0	3.5	36.2934	81.4672	2.2	18.4874	43.3628	132.432	25.5	25	5.27	4.15	4.71	8.9	25.5	1	8.3076	0	1	395.094	0	5.97912	Q1
72	1	1	1	1	1	1	0	1.55	47.4	1	0	0	0	0	0	5.1	58.3012	90.7336	2	26.6106	42.4779	154.054	36	30.5	2.53	2.43	2.48	5.71	36	0	6.77677	1	0	310.18	0	5.73715	Q1
68	2	1	1	1	0	0	1	1.575	71.5	2	0	0	0	0	0	4	37.4517	124.71	1.8	14.8459	128.319	197.683	16.5	18.5	4	3.72	3.86	15.82	18.5	0	6.93011	0	1	1813.7	0	7.50313	Q3
61	2	1	1	1	0	0	0	1.517	62.2	2	1	0	0	0	0	2.9	44.4015	108.494	0.6	10.3641	194.69	202.317	27.5	28	2.9	2.78	2.84	10.4	28	0	6.53308	0	1	2450	0	7.80384	Q4
82	1	1	1	1	1	1	0	1.671	59.6	1	1	0	0	0	0	4.4	47.4903	96.139	0.1	21.2885	76.1062	165.637	29.5	33.3	4.19	3.4	3.795	8.75	33.3	0	7.0053	1	1	751.318	1	6.62183	Q1
79	2	0	1	1	1	0	0	1.503	62.7	2	1	0	0	0	0	5.1	44.7876	131.274	0.1	13.4454	76.9911	194.595	0	16.5	4.09	2.91	3.5	20.15	16.5	1	6.33694	0	1	939.375	0	6.84522	Q2
72	1	1	1	1	1	1	0	1.61	61	1	1	0	1	0	1	5.2	51.3514	47.8764	0.2	18.4874	69.0266	118.147	34	0	3	2.47	2.735	7.94	34	0	7.54138	0	1	497.471	0	6.20954	Q1
61	2	1	1	1	0	0	1	1.516	62.1	2	0	0	1	0	0	6.2	41.6988	85.3282	3.3	22.1288	116.814	144.788	24	24	3.62	3.25	3.435	9.84	24	0	6.52865	0	1	1050.31	0	6.95684	Q2
64	1	1	1	1	0	1	0	1.702	85	2	1	1	1	0	0	8.1	31.2741	39.7683	3.9	17.3669	500	149.035	38	39	2.6	2.47	2.535	9.5	39	0	8.78913	0	1	6333.98	0	8.75368	Q4
73	2	1	1	1	1	0	0	1.572	65.7	2	0	0	1	1	0	6.2	50.5792	106.178	3.1	18.4874	227.434	198.456	27.5	24.5	3.47	2.79	3.13	13.4	27.5	0	6.41575	0	1	2965.4	0	7.99477	Q4
73	1	1	1	1	1	1	0	1.675	60.2	1	0	0	0	0	0	4.8	37.8378	93.4363	1.1	12.8852	87.6106	152.896	35.5	34.5	2.78	2.93	2.855	7.45	35.5	0	7.14711	0	1	806.397	0	6.69258	Q2
65	1	1	0	1	1	1	1	1.649	73.4	2	1	0	0	0	0	5.9	36.2934	111.583	0.8	20.4482	146.903	185.714	27	26.5	2.94	2.75	2.845	12.06	27	1	8.3177	0	1	2002.49	0	7.60215	Q4
64	2	1	0	1	1	0	0	1.5	68.1	2	1	0	0	1	0	4.8	43.2432	81.8533	0.9	19.888	219.469	175.676	18.5	19	3.53	3.41	3.47	10.91	19	0	7.05791	0	1	2625.62	0	7.87307	Q4
60	2	1	0	1	0	0	1	1.505	46.7	1	1	0	0	0	0	3.3	48.2626	97.2973	0.9	11.2045	84.0708	172.587	22	22	3	3	3	14.34	22	0	5.27659	1	1	677.594	1	6.51855	Q1
67	1	1	0	1	1	1	0	1.67	66.9	1	1	1	0	0	0	4.9	40.5405	107.336	0.6	14.5658	100	173.745	36	39.5	2.31	2.28	2.295	9.53	39.5	0	7.71405	0	0	1162.36	0	7.0582	Q2
73	1	1	0	1	0	1	1	1.655	77.2	2	1	1	1	1	0	5.7	33.9768	59.4595	2.9	18.7675	217.699	140.541	26	0	2.59	2.5	2.545	7.85	26	1	8.44063	0	1	2361.98	0	7.76725	Q4
75	2	1	0	1	0	0	0	1.468	51.1	1	1	0	0	0	0	4.5	50.5792	114.672	2.7	12.0448	112.389	192.664	20.5	20	2.97	3	2.985	12.12	20.5	0	5.49873	0	1	1106.49	0	7.00895	Q2
63	2	1	1	1	0	0	1	1.488	68.4	2	1	0	1	0	0	6.2	54.0541	81.8533	2.4	20.7283	281.416	184.942	27	20	3.69	3.74	3.715	7.62	27	0	7.15708	0	1	3559.92	0	8.17749	Q4
67	2	1	1	1	1	0	0	1.532	56.7	2	0	0	1	0	0	4.2	51.3514	89.5753	1.3	14.5658	118.584	166.409	15	10	2.28	2.06	2.17	8.53	15	1	5.92729	0	0	1118.89	0	7.02009	Q2
71	1	1	1	1	1	1	1	1.692	66.6	1	1	0	0	0	0	3.7	46.332	86.8726	0.9	10.3641	86.7257	152.124	35	33	2.91	2.32	2.615	9	35	0	7.52505	0	1	878.655	0	6.77839	Q2
66	2	0	1	1	1	0	1	1.492	50.6	1	1	1	0	0	0	3.3	55.5985	91.5058	0.9	11.4846	113.274	171.042	18	20	4	3.9	3.95	6.65	20	0	5.54485	0	1	980.361	0	6.88792	Q2
71	2	1	1	1	0	0	0	1.581	68.8	2	1	0	1	0	0	5.9	52.8958	106.95	1.6	21.0084	94.6903	174.517	23	22	3.93	3.92	3.925	7.75	23	0	6.65041	0	1	1136.93	0	7.03608	Q2
71	1	1	1	1	1	1	1	1.645	57.4	1	1	0	1	0	0	5.5	73.7452	101.931	1.3	19.3277	61.0619	189.961	34	31	2.7	3.46	3.08	7.63	34	0	7.11919	0	1	665.806	0	6.501	Q1
62	1	1	1	1	1	1	0	1.627	68.7	2	1	1	1	0	1	5.3	49.0347	92.278	1.6	14.8459	116.814	162.162	34	33	2.41	2.4	2.405	12.03	34	0	8.15449	0	1	1301.37	0	7.17118	Q3
63	2	1	1	1	0	0	0	1.536	56.8	2	1	1	0	1	1	3.5	66.4093	128.571	2.4	16.5266	142.478	230.116	21	17	3.47	3.47	3.47	12	21	0	5.98551	0	1	1862.27	0	7.52955	Q3
80	2	1	1	1	0	0	1	1.442	51.6	2	1	0	1	0	0	4.3	40.1544	89.9614	1.4	15.126	174.336	161.004	19	19	2.66	2.67	2.665	7.75	19	0	5.52246	0	1	1448.35	0	7.27818	Q3
82	1	1	1	1	1	1	0	1.477	39.5	0	1	0	0	0	0	4.2	53.668	108.108	6.1	20.7283	79.646	179.151	21	18	5.75	5.8	5.775	10.72	21	1	6.23663	1	1	563.611	1	6.33436	Q1
65	1	0	1	1	1	0	0	1.642	72.3	2	0	0	1	0	0	7.9	35.1351	51.3514	4.3	16.5266	426.549	145.56	44	43	2.72	2.73	2.725	6.44	44	0	8.28225	0	1	4488.99	0	8.40938	Q4
61	2	0	1	1	0	0	1	1.522	45.6	1	0	0	1	1	1	2.2	36.6795	81.8533	0.6	6.72269	93.8053	137.066	20	17	3.69	3.9	3.795	12.93	20	0	5.13027	1	1	586.301	1	6.37383	Q1
74	2	1	1	1	0	0	1	1.56	45	0	1	0	1	0	0	3.8	55.5985	141.313	1.7	14.0056	155.752	230.888	17	17	4.03	3.54	3.785	12.25	17	1	4.80523	1	1	1618.26	1	7.38911	Q3
72	2	1	1	1	0	0	0	1.456	50.4	1	1	0	0	0	0	4.9	54.8263	123.938	5.6	19.0476	80.531	196.525	21	20	2.1	1.84	1.97	7.5	21	0	5.51781	0	0	797.648	0	6.68167	Q2
66	2	1	1	1	0	0	1	1.604	61.2	1	1	1	0	0	0	3.5	59.0734	115.058	1.3	21.5686	171.681	206.564	26	22	2.41	2.47	2.44	9.72	26	0	6.0585	0	0	2170.34	0	7.68264	Q4
64	2	1	1	1	0	0	0	1.493	56.1	2	1	0	0	0	0	2.7	53.668	95.7529	1.7	18.7675	84.0708	168.34	25	25	3.35	3.97	3.66	8.44	25	0	6.05164	0	1	793.953	0	6.67702	Q2
72	1	1	1	1	1	1	0	1.57	51.8	1	1	0	1	0	0	3.9	44.0154	89.1892	1.4	29.4118	97.3451	153.668	32.5	29.5	4.69	4.43	4.56	9.94	32.5	0	7.03655	1	1	774.867	1	6.65269	Q2
68	2	1	1	1	0	0	0	1.448	45.4	1	1	1	0	0	0	5.5	37.4517	69.112	5.5	15.6863	92.9204	128.185	19	19.5	4.56	3.69	4.125	8.56	19.5	0	5.14846	1	1	540.761	1	6.29298	Q1
73	2	1	1	1	0	0	0	1.56	52.4	1	1	0	0	0	0	3.3	39.3822	51.3514	0.6	10.084	150.442	121.236	25.5	21.5	4.94	4.56	4.75	12.53	25.5	0	5.4073	0	1	955.722	0	6.86247	Q2
74	1	1	1	1	1	1	0	1.809	59.7	0	0	0	0	0	0	4.1	51.7375	74.5174	0.9	14.2857	107.965	147.49	43	40.5	4.21	2.5	3.355	9.28	43	0	6.52484	1	1	950.647	1	6.85714	Q2
67	1	1	1	1	1	1	0	1.711	71.1	2	0	0	0	0	0	5	41.6988	81.4672	1.7	15.4062	111.504	147.49	48	44	2.69	2.87	2.78	7.22	48	0	7.77552	0	1	1169.3	0	7.06416	Q3
68	1	1	1	1	1	1	0	1.614	57.6	1	1	0	1	0	0	6.8	37.4517	68.3398	0.6	40.056	57.5221	117.375	36.5	33	3	2.91	2.955	9.16	36.5	0	7.32539	0	1	388.894	0	5.96331	Q1
64	1	1	1	1	0	1	0	1.574	67.3	2	1	0	0	1	0	5.4	38.9961	100.772	5.7	14.8459	181.416	172.201	37	39	3.29	2.81	3.05	12.97	39	0	8.34507	0	1	2102.45	0	7.65086	Q4
70	1	1	1	1	1	1	1	1.69	60.8	1	0	0	0	0	0	7.2	68.3398	84.1699	1	10.6443	81.4159	166.023	0	44.5	3.79	3.72	3.755	8.75	44.5	0	7.1564	0	1	821.829	0	6.71153	Q2
82	1	0	1	1	0	1	0	1.644	61.6	1	1	0	1	0	1	6.7	43.2432	42.0849	1.1	19.888	173.451	130.888	24.5	29	4	3.62	3.81	10.97	29	0	7.27322	0	1	1398.49	0	7.24315	Q3
71	1	1	1	1	1	1	0	1.603	66.4	2	1	0	1	0	0	4.9	38.9961	63.3205	2.8	20.4482	103.54	122.78	19.5	36.5	6.47	4.66	5.565	23.09	36.5	0	7.99822	0	1	844.117	0	6.73829	Q2
63	2	1	1	1	1	0	0	1.5	54.5	2	0	0	1	0	0	6.1	54.0541	139.382	1.4	13.4454	153.982	222.394	26	25.5	3.41	2.81	3.11	19.03	26	0	5.90778	0	1	1866.34	0	7.53173	Q3
65	1	1	1	1	1	1	0	1.73	87.5	2	1	1	0	0	0	8.8	35.9073	103.861	2.8	10.6443	299.115	184.942	48	40	3.57	3.46	3.515	17.34	48	0	8.75589	0	1	4840.41	0	8.48475	Q4
66	2	1	1	1	1	0	0	1.542	72.1	2	1	0	1	0	0	6.9	49.4208	113.9	2	8.96358	135.398	190.347	17.5	16	3.85	3.5	3.675	9.66	17.5	1	7.16122	0	1	1858.21	0	7.52737	Q3
67	1	1	1	1	1	1	0	1.71	63.7	1	0	1	1	0	0	4.1	50.5792	73.3591	0.7	16.5266	60.177	135.521	49	44.5	2.59	2.54	2.565	8.38	49	0	7.29253	0	1	519.49	0	6.25285	Q1
61	2	1	1	1	1	0	0	1.546	66.9	2	1	0	1	0	0	7.3	57.529	104.633	1.3	23.5294	112.389	184.942	31	25.5	2.78	2.84	2.81	7.47	31	0	6.79963	0	1	1390.55	0	7.23746	Q3
69	1	1	1	1	0	1	0	1.667	50.9	0	1	0	0	0	0	5.1	45.1737	71.0425	11.5	12.3249	90.2655	136.293	30	25	3.69	3.5	3.595	12.35	30	0	6.59242	1	1	626.202	1	6.43967	Q1
60	2	1	1	1	0	0	0	1.636	70.9	2	1	0	0	0	0	3.6	48.6486	83.0116	1.3	12.605	80.531	149.035	29.5	29.5	3.31	3.05	3.18	9.07	29.5	0	6.73414	0	1	850.936	0	6.74634	Q2
62	2	1	1	1	0	0	0	1.469	47.6	1	0	0	0	0	1	3.5	63.7066	111.583	0.9	18.4874	142.478	204.633	20.5	22.5	3.53	3.22	3.375	12.28	22.5	0	5.40608	0	1	1387.81	0	7.23548	Q3
62	1	1	0	1	1	1	0	1.605	60.6	1	1	0	0	0	0	4	42.471	28.5714	2.6	17.3669	50.4425	91.1197	39	41.2	2.69	2.7	2.695	8.13	41.2	0	7.68133	0	1	278.536	0	5.62955	Q1
60	2	0	0	1	0	0	0	1.543	56.4	1	1	0	1	0	0	3.5	37.8378	67.9537	1.6	16.8067	62.8319	116.602	29.5	0	3.78	4.41	4.095	10.31	29.5	0	5.97699	0	1	413.206	0	6.02395	Q1
66	1	1	0	1	0	1	0	1.648	84.7	2	1	0	1	1	0	3.8	40.9266	105.405	0.9	21.0084	70.7965	163.32	31	27	6.78	6.56	6.67	12.94	31	0	9.11325	0	1	979.345	0	6.88688	Q2
60	2	0	0	1	0	0	1	1.527	46.7	1	0	0	1	0	0	4.1	59.8456	90.7336	0.9	24.3697	141.593	185.328	28.5	28	2.47	2.59	2.53	7	28.5	0	5.22659	1	1	1225.46	1	7.11107	Q3
82	2	0	0	1	0	0	1	1.414	40.5	1	0	0	1	0	0	3	53.2819	98.8417	3	10.6443	82.3009	172.587	22.1	18.2	4.63	3.31	3.97	12.87	22.1	0	4.485	1	1	575.264	1	6.35483	Q1
74	2	1	0	1	0	0	0	1.433	52	2	1	0	1	0	0	3.3	47.1042	52.5097	1.3	17.6471	140.708	127.413	21	18.5	5.59	6.16	5.875	10.31	21	0	5.69085	0	1	932.258	0	6.83761	Q2
66	1	1	0	1	0	1	0	1.643	72.5	2	1	0	0	0	0	4.1	46.332	64.0927	0.7	21.2885	67.2566	123.166	44.5	44.5	4.59	4.6	4.595	10.47	44.5	0	8.27673	0	1	600.571	0	6.39788	Q1
60	2	0	1	1	0	0	1	1.65	81.4	2	1	0	0	0	0	7.3	49.4208	108.88	2.3	16.2465	94.6903	180.695	33	29.5	2.71	2.59	2.65	14.22	33	0	7.41972	0	1	1392.76	0	7.23904	Q3
66	1	1	1	1	1	0	0	1.64	64.8	2	0	0	1	0	1	4.7	39.7683	69.4981	0.6	13.7255	90.2655	129.344	34	33.5	2.38	2.25	2.315	9.06	34	0	7.74256	0	0	756.557	0	6.62878	Q2
63	1	1	1	1	0	1	0	1.745	87	2	1	0	0	0	0	6.7	35.9073	71.8147	2	11.4846	288.496	167.568	51	51	1.94	2	1.97	10.1	51	0	8.65132	0	0	4205.8	0	8.34422	Q4
63	2	1	1	1	0	0	0	1.607	67.5	2	1	1	0	0	0	3.6	38.2239	57.9151	0.8	18.7675	181.416	141.313	35.5	34	3.09	1.87	2.48	8.46	35.5	0	6.56214	0	0	1730.46	0	7.45614	Q3
64	1	1	1	1	1	1	0	1.68	61.4	1	1	0	0	0	0	3	47.1042	105.405	0.6	18.2073	125.664	189.961	41	35.5	2.72	2.59	2.655	10.34	41	0	7.32363	0	1	1465.7	0	7.29008	Q3
87	2	1	1	1	0	0	0	1.511	37.7	0	1	0	0	0	0	4.3	58.3012	76.0618	1.9	26.6106	86.7257	163.707	13.5	7.5	4.91	4.31	4.61	14.1	13.5	1	4.06452	1	1	535.248	1	6.28273	Q1
93	1	1	1	1	1	0	1	1.565	46.5	1	0	0	0	0	0	5.9	49.8069	96.5251	2.6	28.0112	215.044	191.892	15	21	3.97	3.59	3.78	10	21	1	6.32486	1	1	1918.83	1	7.55947	Q4
75	1	1	1	1	0	1	0	1.64	55.4	1	1	0	0	0	0	4.1	38.9961	64.8649	3.8	17.0868	81.4159	126.641	31.5	34	2.69	2.35	2.52	10.56	34	0	6.94423	1	1	571.207	1	6.34775	Q1
72	2	1	1	1	0	0	0	1.549	59.5	2	1	0	0	0	1	4.5	44.0154	86.8726	0.7	14.5658	167.257	176.062	22	24	3.72	3.56	3.64	11.18	24	0	6.02184	0	1	1752.13	0	7.46859	Q3
61	2	1	1	1	0	0	1	1.54	74.3	2	0	1	0	0	1	4.5	54.8263	104.247	3.6	17.0868	53.9823	171.429	35.5	0	2.93	2.85	2.89	9.62	35.5	0	7.42786	0	1	687.58	0	6.53318	Q1
61	1	1	1	1	1	1	0	1.652	79.5	2	1	0	0	0	0	3.9	37.8378	127.413	24.4	16.5266	55.7522	178.378	37.5	37	2.56	2.22	2.39	9.47	37.5	0	8.7849	0	0	790.627	0	6.67283	Q2
76	1	1	1	1	1	1	0	1.562	37.9	0	1	0	1	0	1	7.7	71.8147	51.7375	1.3	21.0084	111.504	145.946	17.5	17.5	7.15	6.69	6.92	10.69	17.5	1	5.91353	1	1	616.77	1	6.4245	Q1
78	2	1	1	1	1	0	0	1.51	53.7	1	1	1	1	1	0	5.5	52.8958	113.514	0.5	15.9664	140.708	191.506	20.5	18	3.18	2.5	2.84	7.94	20.5	0	5.56559	0	1	1447.02	0	7.27726	Q3
63	2	1	0	1	0	0	1	1.51	63.2	2	0	0	0	0	0	4.4	50.5792	127.799	1.8	15.4062	99.115	205.019	30	32.3	4.1	3.8	3.95	8.47	32.3	0	6.61313	0	1	1284.26	0	7.15793	Q3
65	1	1	0	1	1	1	1	1.665	62	1	0	0	1	0	0	4.9	52.5097	99.6139	0.2	14.0056	45.1327	168.726	37.6	37.8	3.65	3.22	3.435	5.69	37.8	0	7.42671	0	1	472.134	0	6.15726	Q1
62	1	1	0	1	1	1	0	1.595	62.1	2	0	0	0	0	0	7.3	45.5598	94.9807	0.5	14.8459	79.646	158.301	32.8	40.5	3.9	3.4	3.65	5.72	40.5	0	7.84969	0	1	782.96	0	6.66308	Q2
60	2	1	0	1	1	0	0	1.586	62.5	2	0	0	0	0	0	4.9	67.1815	183.784	0.5	15.9664	188.496	284.942	25.5	29	4.25	4.25	4.25	11.97	29	0	6.30823	0	1	3356.9	0	8.11877	Q4
58	1	1	0	1	0	1	1	1.67	62.7	1	1	0	0	0	0	3.2	47.4903	108.494	0.7	16.8067	107.08	176.448	33.8	36.8	3.94	3.19	3.565	7.65	36.8	0	7.54279	0	1	1184.65	0	7.0772	Q3
59	2	1	0	1	0	0	1	1.485	71.7	2	1	0	0	0	0	3.7	58.3012	148.649	2	9.52381	163.717	239.382	12.8	16.8	4.66	3.97	4.315	13.79	16.8	1	7.52739	0	1	2809.99	0	7.94094	Q4
63	1	1	0	1	1	0	0	1.695	63	1	1	0	1	0	0	5.2	54.4402	131.274	11.4	18.7675	76.1062	211.969	47	47.5	2.81	2.22	2.515	7.22	47.5	0	7.3708	0	1	1016.33	0	6.92395	Q2
61	1	1	0	1	1	1	0	1.62	68.3	2	0	1	1	1	0	2.5	33.9768	47.8764	0.6	16.5266	66.3717	101.931	29	32	3.84	3.53	3.685	7.81	32	0	8.18126	0	1	462.07	0	6.13572	Q1
81	1	1	0	1	1	1	0	1.55	45.7	1	0	0	0	0	0	2.2	49.0347	59.8456	31.6	12.3249	36.2832	126.255	23.3	26	5.5	4.07	4.785	13.97	26	1	6.5016	1	1	209.348	1	5.344	Q1
64	2	1	0	1	0	0	0	1.465	54.5	2	1	0	1	0	0	4.8	74.1313	93.0502	0.7	12.0448	125.664	205.405	16.5	20.5	5.27	3.88	4.575	9.81	20.5	0	6.0017	0	1	1406.75	0	7.24904	Q3
59	1	1	0	1	1	1	0	1.65	63.6	1	1	0	0	0	0	4.2	49.0347	95.3668	0.7	15.126	99.115	164.479	40	42	4.86	4.03	4.445	9.63	42	0	7.69837	0	1	1036.83	0	6.94392	Q2
59	2	1	0	1	0	0	0	1.59	59.9	1	0	0	0	0	1	3	58.3012	101.158	0.6	8.68347	99.115	182.239	32	37	4.38	3.65	4.015	12.98	37	0	6.10961	0	1	1081.95	0	6.98652	Q2
65	1	1	0	1	1	1	0	1.63	66.8	2	0	0	0	0	0	4.6	43.6293	83.3977	0.5	11.7647	88.4956	147.49	36	34.5	3.03	2.38	2.705	13.28	36	0	7.95679	0	1	871.89	0	6.77066	Q2
74	2	0	0	1	1	0	1	1.5	43.2	1	0	0	0	0	0	4.4	49.4208	66.0232	0.3	8.40336	88.4956	136.68	22	21.5	3.62	2.85	3.235	12.81	22	0	4.7576	1	1	522.527	1	6.25868	Q1
83	1	0	0	1	0	1	0	1.615	50.3	1	1	0	0	0	0	4.2	28.9575	96.5251	2.6	17.6471	190.265	152.124	30	22.5	3.72	3.72	3.72	9.16	30	0	6.56745	1	1	1455.88	1	7.28336	Q3
74	1	1	0	1	1	1	0	1.535	47.3	1	1	0	0	0	0	3.4	44.7876	69.4981	0.4	22.1288	48.6726	126.641	22	22.5	2.88	2.91	2.895	11.66	22.5	1	6.80215	1	1	291.554	1	5.67523	Q1
71	2	1	0	1	0	0	0	1.418	42.5	1	1	0	0	0	0	2.6	40.5405	58.3012	0.7	10.6443	65.4867	118.147	12.5	14.5	2.57	2.97	2.77	12.56	14.5	1	4.87541	1	1	328.824	1	5.79552	Q1
60	1	1	0	1	1	1	0	1.722	70.4	1	0	1	0	0	0	5.6	41.6988	80.695	1.3	12.8852	129.204	149.035	36.5	21.5	3.44	2.5	2.97	8.4	36.5	0	7.75798	0	1	1355.61	0	7.21201	Q3
61	2	1	0	1	1	0	0	1.535	42.9	0	1	0	0	0	0	4.1	44.7876	82.2394	0.6	14.5658	48.6726	142.857	24	24.5	2.09	2.31	2.2	11.1	24.5	0	4.88162	1	0	298.293	0	5.69808	Q1
82	2	0	0	1	0	1	0	1.515	59.9	2	0	0	0	0	0	3.5	35.1351	59.4595	1.1	11.2045	93.8053	111.969	12	9.5	4.62	4.28	4.45	16.65	12	1	6.00908	0	1	629.148	0	6.44437	Q1
62	2	1	0	1	0	0	0	1.507	53.2	1	1	0	0	0	0	3.7	65.6371	138.61	0.9	15.6863	123.009	235.907	27	25	3.23	3.6	3.415	10.72	27	0	5.79182	0	1	1543.79	0	7.342	Q3
62	1	1	0	1	0	1	0	1.585	51.7	1	0	0	0	0	0	4.6	57.9151	120.077	0.6	10.6443	92.9204	201.931	30.5	37	1.97	2.16	2.065	8.22	37	0	7.10748	0	0	970.071	0	6.87737	Q2
63	2	1	0	1	0	0	1	1.598	73.7	2	1	0	1	0	0	5.7	42.471	102.703	2.5	9.2437	238.053	189.575	21.5	16.5	3.53	3.75	3.64	15.34	21.5	0	7.06715	0	1	3326.01	0	8.10953	Q4
77	1	0	0	1	1	1	0	1.69	64	1	0	0	0	0	0	5	45.1737	89.1892	0.8	17.6471	71.6814	155.985	38	30	2.59	2.19	2.39	9.91	38	0	7.28196	0	0	715.596	0	6.57312	Q1
70	2	0	0	1	1	0	0	1.455	50.5	1	1	0	0	0	0	3.9	61.39	87.2587	1.4	17.3669	83.1858	164.479	19	16	3.66	3.66	3.66	11.34	19	0	5.56441	0	1	690.956	0	6.53808	Q1
71	1	0	0	1	1	1	0	1.532	56.5	2	1	1	1	0	0	5.7	51.7375	64.4788	0.5	15.126	53.0973	132.432	32.5	36	4.18	3.69	3.935	9.22	36	0	7.61897	0	1	397.297	0	5.98468	Q1
62	1	1	0	1	1	1	0	1.612	77.1	2	0	0	0	0	0	3.8	45.1737	79.1506	0.9	12.0448	69.9115	144.015	53.5	52.5	2.4	2.56	2.48	10.63	53.5	0	8.86908	0	0	776.269	0	6.6545	Q2
60	2	1	0	1	1	0	0	1.53	72.1	2	1	0	0	0	0	4.5	52.1236	118.533	2.8	12.3249	84.9557	193.436	29.5	27.5	2.81	2.62	2.715	7.81	29.5	0	7.31398	0	1	1184.86	0	7.07738	Q3
74	1	1	0	1	1	1	1	1.46	35.8	0	1	0	0	0	0	3.6	59.4595	71.8147	14.1	19.888	81.4159	153.282	24	24.5	2.81	2.85	2.83	8.47	24.5	1	6.10124	1	1	446.769	1	6.10204	Q1
80	2	0	0	1	1	0	1	1.314	39.6	1	0	0	1	0	0	4.4	40.5405	71.4286	1.7	12.605	108.85	133.205	15	15.5	6.96	6.38	6.67	14.84	15.5	1	4.51617	1	1	574.171	1	6.35293	Q1
75	1	1	0	1	1	1	1	1.575	43.5	0	1	0	1	0	0	5	69.8842	99.6139	0.5	15.6863	74.3363	195.753	27.5	23.5	2.37	2.62	2.495	10.13	27.5	1	6.323	1	0	632.992	1	6.45046	Q1
61	1	1	0	1	0	1	0	1.544	54.3	1	0	0	1	0	0	5.2	48.2626	100.386	0.7	22.409	76.9911	164.093	26	22.5	4.34	4.5	4.42	13.13	26	1	7.53196	0	1	686.009	0	6.53089	Q1
63	1	1	0	1	1	1	1	1.571	57.8	1	1	0	1	0	0	5.8	69.112	109.266	6.9	15.4062	303.54	215.83	26	30.5	4.46	3.36	3.91	8.1	30.5	0	7.63606	0	1	3786.65	0	8.23924	Q4
76	2	1	0	1	1	0	1	1.375	46.7	2	1	0	1	1	0	5.3	47.4903	135.521	7.2	17.0868	278.761	247.49	16	11.5	3.25	3.22	3.235	10.45	16	1	5.27265	1	1	3221.86	1	8.07772	Q4
69	2	1	0	1	1	0	0	1.52	51.7	1	1	0	0	0	0	3.3	68.3398	99.6139	0.8	19.6078	71.6814	188.031	19.5	20	2.78	2.53	2.655	1.35	20	0	5.51597	0	1	696.829	0	6.54654	Q1
71	1	1	0	1	1	0	0	1.542	56.1	1	1	0	1	0	0	5.2	50.1931	82.2394	1.4	15.6863	76.1062	148.649	33.5	25.5	2.31	2.35	2.33	7.14	33.5	0	7.533	0	0	634.664	0	6.4531	Q1
67	1	1	0	1	1	0	1	1.568	50.8	1	0	0	0	0	0	4.6	49.4208	62.1622	15.5	14.8459	60.177	126.255	31	22.5	3.12	2.59	2.855	13.8	31	0	7.04256	1	1	385.96	1	5.95573	Q1
62	2	1	0	1	0	0	1	1.468	46.8	1	1	0	0	0	0	5.6	50.5792	104.633	0.8	15.4062	215.044	197.683	14.5	14	3.66	3.53	3.595	9.73	14.5	1	5.33683	1	1	1989.5	1	7.59564	Q4
68	1	1	0	1	1	1	0	1.605	46.9	0	1	0	0	0	0	5.4	76.4479	68.7259	0.9	13.1653	128.319	172.973	28.5	27.5	3.63	4.02	3.825	9.5	28.5	0	6.56873	1	1	1040.98	1	6.94791	Q2
69	2	1	0	1	0	0	0	1.341	31.6	0	1	0	0	0	0	4	39.7683	59.4595	2.6	20.7283	156.637	129.73	12.5	15.5	3.09	2.35	2.72	5.49	15.5	1	3.86452	1	1	642.128	1	6.46479	Q1
68	1	1	0	1	1	1	1	1.551	46.7	1	1	0	0	0	0	5.8	38.2239	103.861	1.3	17.0868	128.319	171.042	20	21	3.81	2.44	3.125	9.53	21	1	6.77785	1	1	1024.97	1	6.93242	Q2
77	2	0	0	1	0	0	1	1.463	51.8	2	0	0	0	0	0	5	37.4517	71.4286	1.7	15.126	117.699	138.996	20	17	3.22	3.37	3.295	8.95	20	0	5.53993	0	1	847.434	0	6.74221	Q2
66	2	1	0	1	1	0	0	1.524	70.9	2	1	0	1	0	0	4.5	58.6873	168.34	2.4	16.5266	200.885	270.27	18	14	3.99	2.31	3.15	12.3	18	0	7.14874	0	1	3849.39	0	8.25567	Q4
69	1	1	0	1	0	1	0	1.652	47.6	0	1	0	1	0	0	6.4	45.1737	55.9846	0.5	16.5266	119.469	127.027	28	26.5	3.28	2.91	3.095	13.27	28	0	6.4205	1	1	722.368	1	6.58253	Q1
61	2	1	0	1	0	0	1	1.471	47.2	1	0	0	0	0	0	2.9	50.1931	109.653	1.3	16.5266	207.08	212.355	20	17.5	2.69	2.63	2.66	14.77	20	0	5.3827	0	1	2075.59	0	7.638	Q4
64	1	1	0	1	1	1	1	1.41	43.3	1	1	0	0	0	0	6.1	45.9459	78.7645	1	21.2885	93.8053	146.332	22	19	3.2	2.9	3.05	9.52	22	1	7.18671	0	1	594.367	0	6.3875	Q1
61	1	1	0	1	0	1	0	1.534	58.2	2	0	0	0	0	0	5.9	55.5985	86.1004	0.6	15.9664	46.0177	159.073	35	36.5	2.4	2.62	2.51	12.49	36.5	0	7.90487	0	1	426.035	0	6.05452	Q1
[truncated: 3,233 more rows]
